# Supplementary material for: Contribution of crossing over to genetic variance in maize and wheat populations
Source: Plant Genome. 2025 Jan 8;18(1):e20552. doi: 10.1002/tpg2.20552 (PMC11711292; doi:10.1002/tpg2.20552)
Supplement: Supplementary file 1 — Marker positions and genomewide marker effects for maize and wheat populations. [file TPG2-18-e20552-s001.xlsx]

## Sheet: AB(T1)
Chrom	cM	Yield	Moisture	TestWt	PlantHt	EarHt
1	0	-0.00925	0.02759	0.10871	-0.15094	-0.09624
1	81.26	-0.00632	-0.24245	0.18231	-0.038	0.01285
1	97.4	0.00738	0.27681	-0.15414	0.23045	0.1616
1	101.88	-0.00056	0.21909	-0.11974	0.16831	0.12485
1	106.37	0.00043	0.09041	-0.14043	0.03658	-0.06501
1	110.86	0.00059	0.04551	0.04989	-0.04872	-0.16381
1	114.59	0.00228	0.05562	0.06561	0.14609	0.00541
1	117.58	0.007	0.03336	-0.04242	0.19662	0.10197
1	120.57	0.00714	0.04518	-0.05162	0.08644	0.14577
1	126.56	-0.00828	-0.10289	0.20015	-0.00833	-0.07746
1	131.79	-0.01155	-0.22578	0.24446	0.14232	0.02093
1	138.51	-0.00156	-0.17882	0.22316	0.01969	0.0864
1	157.41	-0.00735	-0.17342	0.22425	0.08666	0.15553
1	163.38	-0.01632	-0.41629	0.07887	0.02778	0.13045
1	169.36	-0.01716	-0.29091	-0.0894	-0.10413	-0.02232
1	173.09	-0.02109	-0.36388	-0.09897	-0.26382	-0.11226
1	181.3	-0.01107	-0.16804	-0.09391	0.02927	0.06533
1	188.77	0.00848	-0.18551	0.13772	0.1033	0.03516
1	193.26	0.00911	-0.23552	0.19122	0.01133	0.08833
1	202.26	0.01094	0.03865	0.08366	0.14351	0.1644
1	207.49	0.00749	0.14518	0.01759	0.10541	0.05317
1	212.72	0.00979	0.16852	0.00661	0.14964	0.14029
1	220.19	0.01465	0.39833	-0.1353	0.1564	0.15537
1	230.76	0.01172	0.11149	0.03147	-0.03732	0.05068
1	236.76	0.00634	0.01221	0.04959	-0.11202	-0.06252
1	241.24	0.01097	0.13799	-0.01825	-0.01088	0.01267
1	244.23	0.00813	0.06399	0.01035	-0.00472	0.08478
1	250.23	0.0075	0.13249	0.10932	0.03385	0.01461
1	257.75	0.00318	-0.04336	0.06604	-0.19697	-0.05254
1	275.38	0.00598	-0.01874	0.05127	-0.0227	0.13484
1	285.99	2e-05	-0.21982	0.19252	-0.10142	-0.10638
1	291.23	0.00282	-0.06596	0.13532	-0.07202	-0.01388
1	294.96	-0.00483	-0.15279	0.0545	-0.02802	-0.07686
1	300.95	0.00213	0.05512	0.06285	-0.00698	0.04465
2	0	-0.0093	-0.20578	-0.01624	-0.06766	-0.15883
2	5.24	-0.0093	-0.23583	-0.11601	-0.10241	-0.1385
2	8.98	-0.00682	-0.19377	-0.05666	-0.09238	-0.0385
2	12.72	-0.00014	0.11419	-0.00201	-0.00072	0.05479
2	17.96	0.01025	0.06023	0.04896	0.07199	0.14826
2	32.54	-0.0041	-0.03722	-0.1039	0.05279	0.01537
2	35.53	0.00296	-0.0224	0.09978	-0.05392	-0.02053
2	39.26	-0.00029	0.01738	0.07518	-0.06791	0.01292
2	42.25	-0.00031	-0.02094	0.08489	0.01805	0.0561
2	48.24	0.00121	0.06283	0.05123	0.05041	0.03571
2	51.23	0.00391	0.07271	-0.02491	0.10906	0.04437
2	72.59	0.00844	0.18872	-0.08658	-0.08265	0.02685
2	78.57	0.01192	0.26384	0.02468	-0.10534	0.01632
2	117.93	0.0024	0.17356	0.00356	0.1133	0.09521
2	121.66	-0.00213	0.18756	-0.02354	-0.06734	-0.05665
2	123.16	-0.00326	0.09931	-0.09539	-0.03286	0.01235
2	183.51	0.00281	0.21686	-0.14695	-0.06641	-0.00139
3	0	-0.01804	-0.1022	-0.00447	-0.2338	-0.10184
3	94.41	-0.00991	-0.17189	-0.04173	-0.06782	-0.02236
3	108.19	-0.00864	-0.43389	-0.05754	-0.17237	-0.05331
3	111.17	-0.0092	-0.25169	-0.03511	-0.14757	-0.02209
3	125.75	-0.01454	-0.30876	-0.01762	-0.13199	-0.07748
3	135.58	-0.02044	-0.16026	0.12449	-0.27316	-0.25076
3	139.32	-0.01268	0.10384	0.05334	-0.12503	-0.19735
3	143.06	-0.01402	-0.03878	0.01181	-0.09394	-0.15117
3	147.53	-0.00788	0.04637	0.03261	-0.09771	-0.18859
3	152.02	-0.00947	-0.00717	0.20339	-0.1244	-0.15713
3	156.5	-0.00735	0.15739	0.15362	-0.10823	-0.21286
3	161.73	0.00701	-0.19202	-0.14487	0.0996	0.24444
3	166.21	-0.00348	0.30644	0.10075	-0.04533	-0.16225
3	171.43	-0.01072	0.05965	0.0825	-0.02235	-0.14655
3	175.17	0.00428	0.21571	-0.03759	0.15314	-0.05505
3	178.9	0.00094	0.07369	-0.05217	0.12519	-0.10218
3	184.14	-0.00587	0.08946	0.04718	-0.10371	0.02949
3	187.13	-0.00479	0.02325	-0.03803	-0.01733	0.10361
3	191.61	-0.0022	-0.1116	0.02117	0.02542	0.17758
3	198.33	0.00784	0.13409	-0.02972	0.04037	0.18939
3	203.57	-0.01136	-0.26145	0.21633	-0.04698	-0.17717
3	207.31	-0.00711	-0.30564	0.16276	0.02349	-0.10391
3	211.05	0.00325	0.01828	-0.10108	-0.01589	0.11951
3	217.02	0.00379	0.09076	-0.04103	-0.08393	0.13266
4	0	-0.0043	-0.07339	0.1776	-0.07233	0.03362
4	5.23	-0.00162	-0.16021	0.27319	-0.11651	-0.03851
4	12.75	-0.0043	-0.09094	0.12247	-0.0903	-0.08086
4	20.23	0.00539	0.39536	-0.0092	0.17599	0.12254
4	28.51	0.01261	0.44632	-0.02399	0.17092	0.07989
4	32.25	-0.01061	-0.14926	-0.01765	-0.20633	-0.17013
4	43.52	-0.02233	-0.35696	0.10204	-0.33222	-0.36517
4	49.49	-0.0266	-0.28299	0.13666	-0.42938	-0.42728
4	80.71	-0.03007	-0.44352	0.31357	-0.44718	-0.37573
4	85.19	-0.02582	-0.3668	0.39648	-0.36216	-0.33274
4	91.91	-0.02277	-0.22405	0.23258	-0.35118	-0.34208
4	96.39	0.02372	0.47469	-0.27276	0.464	0.28373
4	100.13	-0.02015	-0.22456	0.24387	-0.38618	-0.24653
4	104.61	-0.01585	-0.22343	0.20911	-0.14757	-0.07292
4	108.34	-0.01011	-0.232	0.14524	-0.06859	-0.06605
4	111.33	-0.0059	-0.33305	0.0834	-3e-05	0.00709
4	115.06	-0.0075	-0.41416	0.16122	-0.08198	-0.02665
4	123.29	-0.00698	-0.31219	0.07763	0.15735	0.05891
4	127.03	-0.00536	-0.23836	0.04093	0.02712	0.05024
4	131.51	-0.0076	-0.18083	0.03352	-0.01188	0.02766
5	0	0.0103	0.28798	-0.138	-0.03009	-0.1102
5	25.04	-0.00685	0.05763	-0.09742	0.01702	-0.00793
5	28.77	-0.00882	0.02911	-0.21535	-0.08086	-0.00883
5	33.25	-0.00221	0.21205	-0.20523	0.14978	0.0115
5	39.98	-0.00615	0.02819	-0.10886	0.05409	0.03886
5	43.72	-0.00246	-0.00247	-0.25321	0.15996	0.0263
5	55.04	-0.00011	0.12139	-0.02068	0.0529	0.01222
5	65.64	0.00142	0.01889	0.08452	-0.07697	-0.12719
5	73.13	0.0075	0.22322	-0.12362	0.10644	-0.07603
5	79.13	0.012	0.08284	-0.13162	0.0652	-0.01687
5	85.12	-0.01138	-0.09392	0.08605	-0.13824	-0.08736
5	88.86	-0.01008	-0.15956	0.11201	-0.1436	0.03557
5	97.91	0.00876	0.13282	-0.0647	-0.0905	-0.18727
5	121.08	-0.01551	-0.0226	0.01826	-0.14071	0.02342
5	124.07	-0.01766	-0.02338	0.05726	-0.20045	-0.133
5	130.81	-0.00682	-0.21086	0.13445	0.05413	-0.06833
5	141.42	-0.00124	-0.17168	-0.01043	0.30139	0.17001
5	145.16	0.00605	-0.12238	-0.13024	0.4937	0.22093
6	0	-0.00647	-0.02735	0.05515	-0.25682	-0.07894
6	2.99	-0.01549	-0.19883	0.01106	-0.42986	-0.10565
6	5.97	-0.01717	-0.14218	0.08439	-0.31304	-0.10646
6	14.19	-0.01768	-0.10273	0.09073	-0.42024	-0.13451
6	17.18	-0.02142	-0.10893	0.10915	-0.58708	-0.28297
6	22.41	-0.01938	-0.16726	0.11307	-0.49429	-0.33536
6	28.41	-0.01467	-0.35073	-0.07402	-0.43243	-0.26136
6	33.64	-0.00728	-0.16665	0.00346	-0.34731	-0.18537
6	36.62	-0.00089	-0.18536	0.15099	-0.27257	-0.12424
6	40.36	-2e-05	-0.16112	0.3331	-0.26832	-0.04181
6	47.08	-0.00314	-0.24266	0.30855	-0.14537	-0.05121
6	52.32	-0.002	-0.19681	0.13627	-0.04718	0.03059
6	59.06	0.00287	-0.19711	0.00959	-0.12771	-0.13784
6	70.44	-0.0066	-0.32563	0.18202	0.02806	0.06212
6	76.44	-0.00068	-0.31002	0.12523	0.03288	0.09409
6	92.66	0.00036	-0.02429	-0.00063	0.09238	0.04947
6	103.21	0.00868	-0.10357	-0.27209	0.0592	-0.03172
6	107.69	0.00228	0.10852	-0.18408	0.08885	0.04935
7	0	0.00081	-0.09446	0.12624	-0.00364	-0.08946
7	3.74	-0.00086	0.04516	-0.07004	0.02361	0.11456
7	22.48	-0.00424	-0.10086	-0.03971	-0.14488	0.07393
7	26.21	0.00014	0.10573	-0.02936	-0.07939	0.10697
7	30.7	-0.00258	0.17786	-0.0841	-0.04219	0.07616
7	35.93	0.00079	0.07861	-0.08158	-0.02218	0.02221
7	41.16	-0.00268	-0.00439	0.05283	-0.11525	-0.09797
7	44.9	-0.00073	-0.0184	0.01605	0.00673	-0.05588
7	50.13	0.00685	-0.03461	-0.06326	0.13515	0.013
7	54.61	0.00304	0.02831	-0.05714	0.237	0.06339
7	59.84	0.00239	-0.03886	0.03675	0.20486	0.08048
7	63.57	-0.00726	0.04732	-0.09199	-0.15857	-0.02991
7	67.3	0.0056	-0.1559	0.14381	0.17457	-0.02462
7	71.78	0.00805	-0.11726	-0.00166	0.14261	-0.11476
7	77.02	0.0033	-0.22922	0.03179	0.0501	-0.09764
7	91.3	0.00218	-0.35562	-0.01769	0.15286	0.03704
8	0	0.00427	-0.1701	-0.04014	0.17621	0.06794
8	23.22	-0.0009	0.16088	-0.13959	-0.05882	-0.09946
8	26.95	-0.00049	0.08119	-0.23915	-0.07744	-0.14242
8	32.19	0.00605	0.16103	-0.25574	-0.02804	-0.12175
8	62.66	0.00526	0.35493	0.04208	0.17198	0.17483
8	67.15	-0.01083	-0.41962	0.0634	-0.19979	-0.24668
8	76.2	0.01126	0.21839	0.06779	0.11009	0.10247
8	88.3	-0.00377	-0.06137	0.0164	0.02565	0.09596
8	91.29	-0.00229	-0.02111	0.10724	0.0933	0.12547
8	94.28	-0.00984	-0.17024	0.07963	-0.01481	0.14351
8	101.76	-0.01133	-0.24943	0.0053	0.0387	0.06905
8	107.74	0.00527	-0.05021	0.01831	-0.08324	-0.12632
8	114.47	-0.00957	-0.21327	-0.04241	-0.00154	0.0192
8	117.46	-0.00327	-0.026	-0.09953	0.16194	0.05896
8	122.71	0.00109	-0.0003	-0.05945	-0.16144	-0.01849
8	127.2	-0.00376	0.0841	0.07662	0.0854	0.07301
8	131.68	-0.00231	-0.04799	0.13447	-0.01816	0.01545
8	134.66	-0.00651	-0.26096	0.09504	-0.02411	-0.01131
8	137.65	0.00713	0.26793	-0.25649	0.14601	-0.03009
8	142.88	-0.00127	-0.22597	0.27776	-0.15877	0.06759
9	0	0.0113	0.3167	0.14353	0.00557	0.24465
9	2.99	0.01617	0.24503	0.03669	0.15515	0.28043
9	6.72	-0.01474	-0.21291	0.01905	-0.21958	-0.27713
9	9.71	-0.00903	-0.21062	0.06361	-0.12014	-0.11741
9	13.45	0.01344	0.14162	-0.01039	0.13809	0.04132
9	20.97	-0.01115	-0.32983	0.09758	-0.10816	-0.13429
9	25.45	-0.00625	-0.21114	0.13761	-0.01494	-0.05968
9	28.43	-0.00282	-0.09241	0.0764	0.00727	-0.11899
9	33.66	0.00374	-0.15002	0.01676	0.1034	-0.0309
9	37.39	-0.00282	0.10596	-0.06942	-0.04811	0.0217
9	42.64	0.00532	-0.04342	-0.04424	-0.0582	-0.01384
9	53.87	-0.00515	0.09601	-0.17695	0.05955	-0.01761
9	65.22	-0.00841	0.19067	-0.03374	-0.1412	-0.01995
9	68.96	-0.00933	0.08458	0.09247	-0.20984	0.04082
9	73.44	-0.01738	-0.04986	0.22978	-0.24002	-0.00217
9	82.4	-0.017	-0.12101	0.03174	-0.11338	-0.05564
9	87.63	-0.01728	-0.10851	0.10912	-0.14199	-0.11046
9	92.11	-0.01539	-0.18806	0.03702	-0.02102	-0.06816
9	105.73	-0.0106	0.09301	0.03507	-0.07429	0.03665
9	110.98	-0.00084	0.25519	-0.06216	0.00162	0.06705
9	113.97	-0.00807	0.12937	0.0733	-0.12978	0.11078
9	123.77	0.0064	0.20636	0.09509	0.05215	0.06017
10	0	-0.00566	0.18667	0.11645	-0.03084	0.01863
10	12.01	-0.00569	-0.11616	0.00267	-0.03066	-0.06402
10	17.25	-0.00165	-0.01452	0.06522	-0.06226	-0.06535
10	26.3	-0.001	0.1524	0.16425	-0.24512	-0.13243
10	30.79	0.00392	0.18542	0.057	-0.08666	-0.02687
10	33.03	-0.00477	-0.07827	-0.04808	0.0901	-0.03281
10	37.51	-0.00033	-0.01202	0.1336	-0.12904	-0.06707
10	42.74	0.00347	-0.05797	0.19934	-0.02167	0.00444
10	47.22	0.00167	-0.00579	0.20404	0.03394	-0.0178
10	49.46	0.0042	0.04669	0.19157	0.09165	0.05721
10	56.18	0.00199	0.09034	0.17555	0.22118	0.18595
10	63.66	0.00994	0.15373	0.11029	0.12338	0.1634
10	72.69	0.00735	-0.12184	0.03694	0.39217	0.28461
10	75.68	0.01266	0.02084	-0.01549	0.3967	0.27253
10	83.2	0.00973	-0.04309	0.01846	0.23442	0.06083
10	90.67	0.00624	-0.031	-0.09813	0.24585	0.06246
10	108.56	0.00591	0.14515	0.03236	0.30623	0.03245

## Sheet: ReadMe
Supplemental Material
Marker positions and genomewide marker effects for maize and wheat populations
This file has chromosome locations, marker positions, genomewide marker effects for different traits in maize and wheat populations

## Sheet: AB(T2)
Chrom	cM	Yield	Moisture	TestWt	PlantHt	EarHt
1	0	-0.00714	0.05289	0.15445	-0.1442	-0.0042
1	81.26	-0.0007	0.01656	-0.20343	-0.06667	-0.07397
1	97.4	0.00415	0.0525	-0.24214	0.14258	0.11055
1	106.37	0.00558	-0.00654	-0.14648	0.10229	0.08684
1	110.86	0.00558	-0.02151	-0.06276	0.08835	0.07119
1	114.59	0.00583	0.00205	0.02394	0.11566	0.04233
1	120.57	0.00801	0.05432	-0.07794	0.10358	0.03308
1	126.56	-0.01295	-0.07828	0.08265	-0.1232	-0.05589
1	131.79	-0.0104	-0.06436	0.08013	-0.02647	0.01665
1	138.51	-0.01053	0.05454	-0.0433	-0.03179	0.00136
1	157.41	-0.01068	-0.08415	0.25823	0.00466	-0.03694
1	163.38	-0.00929	-0.22656	0.34277	-0.03616	-0.06965
1	169.36	-0.00802	-0.22015	0.12599	-0.05078	-0.01726
1	173.09	-0.00769	-0.21561	0.08757	-0.05299	-0.01854
1	181.3	-0.00724	-0.1568	0.16762	-0.07219	0.02196
1	188.77	0.00822	-0.03649	0.03962	0.06094	0.02704
1	193.26	0.00841	-0.03803	0.12534	0.02785	0.06077
1	202.26	0.00656	0.04811	-0.14724	0.13191	0.06009
1	207.49	0.00242	-0.00013	0.02562	0.08558	0.03869
1	212.72	0.00423	0.05295	-0.12557	0.0645	0.01671
1	220.19	0.0054	0.18193	-0.19788	-0.00853	0.01973
1	230.76	0.00739	0.15511	-0.11457	0.01736	0.05975
1	236.76	0.00308	0.03597	-0.07166	-0.08214	0.01074
1	241.24	0.00191	0.07133	-0.04792	-0.04521	0.01398
1	244.23	-3e-05	0.05354	-0.03001	0.00884	0.01472
1	250.23	0.00104	0.11693	-0.20192	0.0339	0.00239
1	257.75	0.0026	0.00089	-0.06943	-0.05691	-0.03557
1	275.38	0.00409	-0.03677	0.13824	-0.18324	-0.05082
1	285.99	0.00593	-0.13306	0.15974	-0.15222	-0.05998
1	291.23	0.00307	-0.14369	0.26061	-0.14853	-0.06888
1	294.96	-0.00212	0.03669	-0.08768	0.06452	0.00238
1	300.95	-0.00096	-0.01696	0.11258	0.00088	0.01771
2	0	-0.00165	0.03453	-0.09476	-0.01313	-0.06666
2	5.24	-0.0013	0.01816	-0.15974	-0.02344	-0.03985
2	8.98	-0.00068	0.03689	0.03705	0.00243	-0.02378
2	12.72	0.00144	0.03765	-0.15786	-0.03216	0.02132
2	17.96	0.00527	0.07495	-0.17531	0.00932	-0.00324
2	32.54	-0.00317	0.05681	0.00348	-0.01941	0.07226
2	35.53	0.0035	-0.05212	-0.08487	0.01191	-0.02666
2	39.26	0.00515	-0.07555	0.09645	-0.04076	-0.0529
2	42.25	0.00675	-0.10334	0.18904	-0.02672	-0.03269
2	48.24	0.00545	-0.06516	0.12074	-0.09378	-0.01807
2	51.23	0.00985	-0.06912	0.1251	-0.07627	-0.01908
2	72.59	0.00876	-0.01874	-0.08971	-0.05435	0.03279
2	78.57	0.00898	-0.06784	-0.13503	-0.11201	-0.01333
2	117.93	-0.00291	0.11177	-0.07087	0.05843	0.03878
2	121.66	-0.00496	0.07816	0.02244	0.00497	-0.0202
2	123.16	-0.00455	0.08415	-0.02367	0.03747	-0.00643
2	183.51	-0.00283	0.03446	-0.26704	-0.09162	-0.0034
3	0	-0.00362	-0.03321	-0.09813	0.02835	0.06861
3	94.41	0.00159	-0.17326	0.14072	-0.08397	-0.04292
3	108.19	-0.00185	-0.21354	0.28599	-0.04158	-0.03221
3	111.17	-0.00263	-0.1901	0.27518	-0.02479	0.00341
3	125.75	-0.00707	-0.20173	0.28489	-0.01867	-0.07601
3	135.58	-0.00703	-0.24531	0.32484	-0.088	-0.13748
3	139.32	-0.00483	-0.20296	0.29777	-0.03463	-0.14754
3	143.06	-0.00322	-0.11331	0.20496	-0.0492	-0.11433
3	147.53	-0.00219	-0.04644	0.21817	-0.02876	-0.12526
3	152.02	0.0005	-0.0862	0.36307	-0.00406	-0.1276
3	156.5	-0.00259	-0.01409	0.30553	-0.06396	-0.13269
3	161.73	0.00233	-0.09415	-0.06418	0.05808	0.11669
3	166.21	-0.00262	0.04271	0.21182	-0.01766	-0.08265
3	171.43	-0.00302	0.09824	0.0899	0.04615	-0.0408
3	175.17	0.00043	0.11857	0.1249	0.10563	-0.03608
3	178.9	0.00129	0.07695	0.07544	0.12399	-0.03581
3	184.14	-0.00288	-0.09385	0.02861	-0.14671	0.03253
3	187.13	-0.00037	-0.09195	0.06483	-0.15266	0.02107
3	191.61	-0.00017	-0.08835	0.0946	-0.13154	0.02078
3	198.33	0.00204	-0.03798	0.16593	0.0004	0.0431
3	203.57	-0.00167	-0.05393	0.06914	0.03983	-0.0151
3	207.31	2e-05	0.00436	-0.03733	0.06794	0.00515
3	211.05	-0.00109	0.00335	-0.03241	-0.01555	0.03386
3	217.02	0.00012	0.01052	-0.03125	0.00417	-0.00841
4	0	-0.00129	-0.05007	0.11394	-0.08037	-0.0433
4	5.23	-0.00275	-0.15345	0.4781	-0.04587	-0.01724
4	12.75	-0.005	-0.12954	0.25523	-0.02233	-0.0868
4	20.23	0.0064	0.17882	-0.25461	0.14745	0.08531
4	28.51	0.00616	0.18633	-0.07888	0.20153	0.06671
4	32.25	-0.00751	-0.21485	0.11237	-0.14672	-0.10115
4	43.52	-0.00663	-0.17851	0.10383	-0.15742	-0.10837
4	49.49	-0.00752	-0.19551	0.16809	-0.16812	-0.11793
4	80.71	-0.00995	-0.30646	0.53012	-0.18162	-0.14698
4	85.19	-0.00991	-0.26397	0.52182	-0.18347	-0.13796
4	91.91	-0.00799	-0.28275	0.41442	-0.13382	-0.15514
4	96.39	0.00798	0.31991	-0.42732	0.19001	0.11571
4	100.13	-0.00996	-0.3331	0.55972	-0.16685	-0.12752
4	104.61	-0.00746	-0.30761	0.51089	-0.0888	-0.09782
4	108.34	-0.00375	-0.27244	0.37212	-0.12461	-0.09293
4	111.33	-0.00068	-0.29524	0.36156	-0.12383	-0.10066
4	115.06	0.00064	-0.28245	0.42632	-0.09591	-0.0584
4	123.29	0.00129	-0.21921	0.0333	0.01703	-0.00034
4	127.03	0.0016	-0.22702	0.00697	-0.01388	-0.00315
4	131.51	-0.0019	-0.27255	0.13558	-0.11494	-0.04453
5	0	0.00223	0.17826	-0.11136	0.01819	-0.07627
5	25.04	-0.00326	-0.00576	-0.32909	0.03392	0.05574
5	28.77	-0.00346	-0.00231	-0.29861	-0.05464	0.05204
5	33.25	-0.0055	-0.03031	-0.01134	0.01259	0.02896
5	39.98	-0.00554	-0.06497	0.08065	0.05829	0.02536
5	43.72	-0.00179	-0.0494	-0.05196	0.13471	0.0428
5	55.04	0.00457	0.06262	0.00225	-0.0383	0.0156
5	65.64	0.00397	0.02652	-0.09836	-0.14375	0.01445
5	73.13	0.00356	0.07715	-0.13139	-0.04517	-0.0894
5	79.13	0.00208	0.00825	-0.01206	-0.08626	-0.07534
5	85.12	-0.0053	-0.0191	0.03133	0.07107	0.00244
5	88.86	-0.00466	-0.06158	0.051	0.01855	-0.00422
5	97.91	0.00291	0.08189	-0.0767	-0.02814	-0.06325
5	121.08	-0.00435	-0.04875	0.02346	-0.04222	0.05044
5	124.07	-0.00559	-0.05214	0.11796	-0.09047	0.04635
5	130.81	0.00033	-0.02133	-0.01775	5e-05	0.02344
5	141.42	0.00394	0.04714	-0.17697	0.14444	0.07976
5	145.16	0.00205	0.11458	-0.23882	0.12152	0.05305
6	0	0.00152	-0.25022	0.36887	-0.019	-0.02303
6	2.99	-0.00012	-0.26076	0.31886	-0.10991	-0.00399
6	5.97	-0.00023	-0.20549	0.25083	-0.08425	-0.01004
6	14.19	-0.00104	-0.30357	0.44794	-0.17279	-0.0432
6	17.18	-0.00098	-0.29274	0.39886	-0.23159	-0.0507
6	22.41	-0.00083	-0.23367	0.14299	-0.19558	-0.06647
6	28.41	-0.00031	-0.17924	0.02939	-0.11876	-0.07504
6	33.64	0.00161	-0.16228	0.13539	-0.13199	-0.07241
6	36.62	0.00288	-0.22925	0.33251	-0.09606	-0.05799
6	40.36	0.00395	-0.23354	0.40173	-0.09657	-0.04852
6	47.08	0.00497	-0.21185	0.52181	-0.05437	-0.02763
6	52.32	0.00523	-0.24217	0.60612	0.0029	-0.00021
6	59.06	0.0055	-0.19205	0.43216	-0.04498	-0.02648
6	70.44	0.0042	-0.2111	0.36903	-0.06968	-0.0207
6	76.44	0.0031	-0.1847	0.15927	-0.06854	-0.0202
6	92.66	-0.00136	0.06159	0.03031	-0.01354	0.07111
6	103.21	0.00341	0.00475	-0.2408	0.01968	-0.01442
6	107.69	0.00098	0.07095	-0.27784	-0.00564	-0.02238
7	0	0.00029	-0.16382	0.17812	-0.03999	-0.01013
7	3.74	-0.00187	0.04488	0.06448	-0.01576	0.0002
7	22.48	0.00017	-0.02625	0.27535	-0.07301	-0.03603
7	30.7	0.0004	0.10579	0.03644	-0.03224	0.00939
7	35.93	0.00086	0.09172	0.02969	-0.02553	-0.01347
7	41.16	-0.00016	0.09205	0.08509	0.02035	-0.00519
7	44.9	-0.00072	0.11716	-0.08452	0.05207	0.00741
7	50.13	0.00037	0.17318	-0.3137	0.09269	0.0431
7	54.61	0.00055	0.15042	-0.27743	0.06127	-0.00492
7	59.84	-0.00211	0.04917	-0.14705	0.04415	-0.04493
7	63.57	-3e-05	-0.08182	0.25359	-0.05504	0.02491
7	67.3	0.00086	0.10328	-0.3018	0.08434	0.0099
7	71.78	0.0027	0.16879	-0.32273	0.1524	0.04727
7	77.02	-0.00052	0.11326	-0.22568	0.05766	0.0212
7	91.3	-0.00161	-0.07642	0.1499	0.03516	0.01384
8	0	-0.00385	-0.00739	0.08256	-0.00081	-0.04564
8	23.22	0.00374	0.03938	-0.07613	-0.11146	0.02997
8	26.95	0.00609	0.0371	-0.09667	-0.10043	-0.01819
8	32.19	0.00779	-0.04987	0.138	-0.04018	-0.07998
8	62.66	-0.00927	0.02836	0.02123	0.02544	0.04684
8	67.15	0.00717	-0.05364	0.01077	0.00129	-0.05786
8	76.2	-0.00505	-0.07393	0.03326	-0.01143	-0.00164
8	88.3	-0.0065	-0.10456	0.01649	-0.09328	-0.00335
8	91.29	-0.00705	-0.17465	0.14677	-0.03443	-0.03506
8	94.28	-0.00652	-0.15354	0.15476	-0.05393	-0.00274
8	101.76	-0.00688	-0.07338	0.02718	-0.07939	-0.07141
8	107.74	0.00521	0.06613	-0.08127	0.08037	0.06564
8	114.47	-0.00553	-0.06199	0.03522	-0.08108	-0.07219
8	117.46	-0.00628	-0.04299	0.02084	-0.04218	-0.07293
8	122.71	0.00317	0.05531	-0.05363	0.01749	0.05553
8	127.2	-0.0042	-0.03184	0.13256	0.04167	-0.04928
8	131.68	-0.0034	-0.03858	0.13487	-0.02333	-0.06591
8	134.66	-0.00294	-0.02023	0.08641	-0.04488	-0.02122
8	137.65	0.00377	0.03926	-0.13756	0.03177	0.00257
8	142.88	-0.00277	0.00501	0.08323	-0.05329	-0.00026
9	0	0.00911	0.35416	-0.29976	0.10954	0.14213
9	4.48	-0.00962	-0.32147	0.24644	-0.11087	-0.17847
9	9.71	-0.00639	-0.23967	0.05349	-0.07917	-0.10436
9	13.45	0.00837	0.25068	-0.14538	0.11948	0.09382
9	20.97	-0.00828	-0.19326	0.02405	-0.01878	-0.06789
9	25.45	-0.00601	-0.15731	0.10396	-0.04317	-0.08124
9	28.43	-0.00257	-0.09775	-0.07346	-0.06625	-0.08686
9	33.66	0.00018	-0.00394	-0.13419	-0.00952	-0.06821
9	37.39	0.00085	0.07932	-0.02359	-0.03096	0.04644
9	42.64	0.00268	0.05644	-0.18973	-0.0241	0.01184
9	53.87	-0.00053	0.11233	-0.09253	0.01833	0.0113
9	65.22	-0.0057	0.12585	-0.0627	-0.01108	-0.02007
9	68.96	-0.00382	0.06178	0.04615	0.02988	0.00065
9	73.44	-0.00568	0.02429	0.01319	-0.02065	0.01036
9	82.4	-0.00808	-0.10104	0.1155	0.03114	0.02903
9	87.63	-0.00811	-0.02524	0.01632	0.01187	-0.00512
9	92.11	-0.00755	-0.03869	0.12628	0.10179	-0.02306
9	105.73	-0.00576	0.04631	0.05202	0.0349	0.00809
9	110.98	-0.00498	0.01598	0.04934	-0.01554	-0.00796
9	113.97	-0.00455	0.01399	0.06781	-0.08761	0.06041
9	123.77	-0.00096	0.01022	-0.04619	-0.06291	0.02381
10	0	-0.00611	0.01978	0.1864	-0.07943	-0.01516
10	12.01	-0.00346	0.00162	0.12722	-0.1366	-0.04721
10	17.25	-0.00468	0.04205	0.01971	-0.07938	-0.05159
10	26.3	-0.00402	-0.00483	0.16316	-0.10559	-0.01066
10	30.79	-3e-05	0.00918	0.10633	-0.05307	0.05432
10	33.03	-0.00052	-0.03605	-0.04638	0.0155	-0.05603
10	37.51	5e-05	0.00142	0.11488	-0.04292	0.00171
10	42.74	0.0006	-0.01353	0.10263	0.02191	-0.00413
10	47.22	-0.00028	0.01016	0.05261	0.06015	0.00772
10	49.46	-0.00047	0.0475	0.07287	0.0827	0.01318
10	51.7	0.00185	0.05951	0.05543	0.11587	0.03659
10	53.94	0.00133	0.05914	0.05841	0.07071	0.03012
10	56.18	0.00365	0.10164	0.0349	0.11801	0.0214
10	63.66	0.00325	0.06536	0.11774	0.07332	-0.02202
10	72.69	0.00226	0.05558	-0.1027	0.07658	0.01856
10	75.68	0.00337	0.02441	-0.07919	0.10786	0.00246
10	83.2	0.00147	-0.04419	-0.0549	0.05316	-0.02465
10	88.43	0.0002	-0.03936	-0.09343	-0.02417	-0.0294
10	90.67	0.00107	-0.01613	-0.10053	-0.00285	-0.00875
10	108.56	-0.00439	-0.02345	0.05441	-0.00725	-0.05348

## Sheet: CB(T2)
Chrom	cM	Yield	Moisture	TestWt	PlantHt	EarHt
1	0.41	-0.01312	-0.0522	0.33385	-0.17038	0.05142
1	3.31	-0.02324	0.0896	-0.11421	-0.29602	-0.00345
1	29.95	0.00749	-0.15548	0.10811	0.06314	0.04549
1	48.06	-0.01573	-0.15223	0.39109	-0.28307	-0.03081
1	50.96	-0.01544	-0.05591	0.2826	0.00708	-0.02958
1	55.09	-0.01452	0.08883	-0.31491	0.03926	0.07678
1	67.18	-0.00709	0.31656	-0.65575	0.72557	0.06159
1	76.76	-0.00718	0.09644	-0.19097	0.51865	0.18534
1	79.65	-0.01092	0.29446	-0.57707	0.49133	0.18147
1	82.55	-0.01134	0.47549	-0.65684	0.49326	0.13151
1	92.17	-0.01392	-0.07479	0.40444	-0.46161	-0.03096
1	95.06	-0.00613	-0.16764	0.15407	-0.39713	0.01708
1	102.1	-0.00363	-0.2658	0.29535	-0.06751	-0.07587
1	105	-0.01111	-0.27336	-0.05526	-0.08759	-0.01586
1	109.96	0.004	-0.30556	0.31273	0.07329	-0.02782
1	118.23	0.00057	-0.49894	0.72938	-0.33334	-0.08144
1	124.04	0.00512	-0.26826	0.02518	-0.03786	0.02343
1	126.94	-0.00161	-0.21678	-0.15595	-0.21924	0.02205
1	133.55	-0.00849	-0.01779	-0.06841	-0.2419	-0.00838
1	196.58	-0.01077	0.06665	-0.08399	-0.02297	0.02524
1	199.89	0.01038	-0.11459	0.01253	-0.3511	-0.00433
1	205.7	0.01116	-0.18224	0.10627	-0.65142	-0.07163
1	211.08	-0.02052	0.01506	0.11442	-0.3166	0.02081
1	261.92	-0.00207	-0.0046	-0.12161	-0.08662	-0.01672
2	1.65	-0.00888	0.01856	-0.00591	-0.28158	-0.06591
2	7.46	-0.00701	0.15049	-0.09889	-0.11559	-0.14721
2	12.43	0.00199	0.21747	-0.16648	-0.03539	-0.06615
2	32.93	0.00954	0.1077	-0.40372	-0.05973	0.03284
2	36.24	-0.00012	0.06078	-0.27113	-0.02373	-0.02797
2	45	-0.02128	-0.16787	-0.07413	-0.11804	-0.08392
2	55.04	-0.01697	-0.22239	0.00445	-0.43051	-0.19556
2	61.69	-0.01694	-0.29561	-0.09944	-0.11111	-0.13354
2	103.7	-0.00939	-0.02314	0.08298	-0.0048	-0.05374
2	108.68	-0.00405	0.08411	-0.14275	0.34728	-0.0445
2	116.17	3e-05	0.07731	-0.22019	-0.24638	-0.02784
2	144.52	-0.00027	-0.06737	-0.37565	0.15019	-0.18671
2	150.75	0.00294	-0.12603	0.07231	0.20305	-0.13971
2	162.01	0.00162	0.0075	-0.18277	-0.28429	-0.16032
2	169.9	0.00673	-0.29561	0.55986	0.06731	-0.11141
2	196.55	-0.00467	0.21555	-0.4603	-0.61684	-0.15199
2	214.19	0.01093	-0.03837	-0.17142	-0.4359	-0.1254
2	217.5	0.01369	-0.26686	0.26893	-0.2028	-0.03153
3	1.24	0.00273	-0.27798	0.31243	-0.23981	0.02878
3	4.55	0.00036	-0.12269	0.37896	-0.07449	0.05816
3	8.27	0.00035	0.05219	0.10658	0.51213	0.04085
3	14.5	0.00641	-0.20731	0.26979	0.25346	-0.05436
3	19.05	-0.00256	0.08393	-0.46474	0.12942	-0.14681
3	28.18	0.00245	0.00711	0.03771	0.45069	-0.02004
3	35.25	0.00793	0.00125	-0.18047	0.11148	-0.09165
3	38.56	-0.00173	0.02445	-0.01594	0.37429	-0.04045
3	47.29	-0.00768	-0.07679	0.44136	-0.2301	-0.06771
3	49.77	-0.00122	0.05607	0.21617	-0.3072	-0.12266
3	54.33	-0.00569	-0.09328	0.62679	-0.58655	-0.08271
3	59.7	-0.00099	-0.08819	0.61886	0.09438	-0.1597
3	65.08	-0.00466	-0.3807	1.01644	0.75628	-0.11129
3	71.71	-0.01127	-0.21294	0.49731	-0.08772	-0.10907
3	75.43	-0.01741	-0.31233	0.53302	-0.04981	-0.1557
3	78.32	-0.01023	-0.32696	0.61642	-0.22683	-0.17578
3	88.37	4e-05	-0.42753	0.31135	-0.02912	-0.20611
3	97.14	-0.00715	-0.05431	-0.08298	0.20486	-0.08608
3	107.19	-0.00856	0.14245	-0.27079	0.2304	0.07056
3	113.42	-0.00826	0.4215	-0.61078	0.33463	0.11971
3	147.06	-0.00739	-0.08801	0.12091	0.5605	0.15591
3	157.97	-0.01015	-0.40473	0.61342	0.53338	0.0465
3	179.95	-0.00751	0.28427	-0.01899	-0.23482	0.00362
3	184.5	-0.00481	0.35487	-0.00377	-0.74681	0.01608
4	0	0.00343	0.21395	-0.7572	-0.05491	0.15222
4	9.59	-0.00672	0.3221	-0.41438	0.597	0.12686
4	21.38	-0.0061	-0.07163	-0.12683	-0.35646	-0.10264
4	29.25	-0.00338	-0.32232	0.44084	-0.15798	-0.0986
4	39.63	-0.01255	0.42082	-0.63391	-0.33609	0.05731
4	52.05	-0.0034	0.14669	0.09294	-0.42829	-0.00662
4	55.36	-0.00223	0.0631	-0.09938	0.04234	-0.01261
4	84.89	-0.00412	0.06496	0.13161	0.52945	-0.00068
4	87.38	0.00837	0.10823	0.13344	0.95492	0.00839
4	95.24	0.00895	-0.20192	0.65433	0.42081	0.03341
4	99.78	0.00987	-0.32819	0.91328	-0.23266	-0.03181
4	103.5	-0.0037	-0.302	0.98227	-0.69843	-0.12014
4	107.23	0.00113	-0.29576	0.77969	0.09286	-0.14469
4	114.67	-0.00238	-0.14516	0.32292	0.27718	-0.02316
4	120.04	-0.00478	-0.17701	0.05571	-0.32327	-0.03646
4	124.6	-0.00233	0.2969	-0.41903	0.24845	0.08688
4	129.97	-0.004	-0.31221	0.42319	-0.41682	-0.11204
4	135.77	0.00133	-0.5006	0.86837	-0.09126	-0.09077
4	142.38	-0.00594	-0.44193	0.75753	-0.25986	-0.07883
4	146.1	-0.00648	-0.40153	0.33462	-0.13074	0.0396
4	149	0.00526	-0.27804	0.02542	0.10103	0.08641
4	151.48	0.01088	-0.23807	0.0593	0.25086	0.07508
4	155.21	-0.00385	-0.31286	0.24226	-0.09379	-0.02528
5	0	-0.02402	0.24022	-0.52361	-0.19974	0.06667
5	8.27	-0.02293	0.35054	-0.54623	-0.23346	-0.07168
5	41.12	0.00235	0.01792	0.40241	0.57632	0.07219
5	43.6	-0.01212	0.2033	-0.10224	-0.08047	0.0289
5	50.24	0.01041	-0.2449	0.34087	0.17274	-0.0882
5	55.21	-0.00369	-0.08099	0.00758	-0.15795	0.03397
5	61.44	-0.00315	0.10663	-0.43704	0.00622	-0.00552
5	68.51	0.01115	0.07304	-0.53102	0.01308	-0.02669
5	72.65	-0.00091	0.08758	-0.33545	-0.32943	-0.15795
5	90.97	-0.01178	-0.04477	-0.00996	-0.23886	-0.02479
5	93.45	-0.00596	0.02771	0.00378	-0.05926	-0.04003
5	99.67	0.0005	-0.21314	0.17488	-0.14123	0.00623
5	103.39	0.00053	-0.21742	0.06359	-0.12186	-0.0254
5	125.95	0.014	-0.28364	0.62111	0.30236	0.01542
5	131.34	-0.01205	0.21833	-0.62921	-0.13363	0.01243
5	144.44	0.00086	0.26286	-1.0737	-0.08633	0.07878
5	150.68	0.01545	-0.0658	-0.09909	0.32362	0.0834
5	164.22	0.00225	-0.2722	0.42392	0.0417	-0.04988
5	169.18	0.00856	-0.28581	0.70137	0.48386	-0.05931
5	172.49	0.00063	0.09415	0.01354	-0.11145	0.15751
5	176.22	0.00424	-0.09014	0.02764	0.36042	0.20903
6	0	-0.00047	-0.13835	-0.01962	0.0697	-0.1028
6	57.56	-0.00534	0.20792	-0.11696	-0.18074	0.07873
6	60.88	0.005	0.25664	-0.14569	0.49377	0.11567
6	112.75	-0.00561	-0.06173	0.31927	0.04343	0.05411
7	0.41	-0.00656	0.3487	-0.57247	0.45785	-0.06543
7	8.33	-0.01772	0.36368	-0.38444	-0.1549	-0.06518
7	10.81	-0.01159	0.12757	-0.31611	-0.20114	-0.0343
7	15.79	-0.01246	0.13503	-0.281	-0.04404	0.06164
7	31.13	0.00232	-0.26829	0.66101	-0.32513	-0.07685
7	38.18	0.01195	0.12121	0.15841	0.4352	0.03202
7	40.66	0.0159	0.11515	0.00286	0.08888	0.0087
7	44.79	0.01014	0.06653	0.24159	-0.05817	0.02262
7	52.65	0.00522	-0.30169	0.4622	-0.02831	-0.01724
7	55.96	0.00489	-0.32668	0.38748	-0.18295	-0.00146
7	60.1	-0.00667	0.43281	-0.67523	0.48036	0.06709
7	63.41	-0.00826	0.31082	-0.49684	0.46133	0.03446
7	73.86	-0.01661	0.45175	-0.88882	-0.29484	-0.05565
7	76.75	-0.01677	0.3954	-0.84604	-0.28813	-0.02638
7	79.65	-0.00521	0.09063	-0.12504	0.04116	-0.01498
7	83.37	-0.0118	0.05769	-0.03316	-0.12651	-0.06701
7	89.57	-0.00456	0.16232	-0.03711	-0.31298	-0.09237
7	96.6	1e-05	0.08987	0.43907	-0.63684	-0.15839
7	104.87	0.00363	0.18643	-0.0313	0.02573	-0.0045
7	112.34	0.00959	0.20397	-0.15407	-0.26884	-0.04549
7	129.52	0.00618	-0.08943	0.36586	0.02873	-0.0291
7	133.24	-0.0084	-0.01184	-0.06254	0.06496	0.03843
8	0.83	0.01648	0.48791	-1.40772	0.19594	0.194
8	26.93	-0.00439	-0.09029	0.18042	0.34002	0.03238
8	38.28	-0.00305	-0.11606	0.14018	0.0737	0.00537
8	70.07	0.01366	-0.11262	-0.00709	-0.60171	0.04974
8	77.98	-0.01709	-0.25598	0.56909	-0.18389	-0.08651
8	91.86	-0.00028	-0.25199	0.83842	-0.14476	-0.1491
8	106.97	-0.02197	-0.10741	-0.11319	0.09336	-0.03628
8	111.11	-0.01357	-0.36943	0.14739	0.09706	-0.02489
8	124.14	-0.01802	0.06958	-0.57542	0.03879	0.03315
8	129.52	-0.01219	-0.15305	-0.13611	0.01936	-0.00737
8	145.85	0.0063	0.06717	-0.257	0.20158	0.02668
8	150.82	-0.00397	-0.14415	0.50191	-0.3429	-0.07083
8	155.79	0.00215	-0.08438	0.02549	-0.21299	-0.12766
8	159.1	0.00746	0.05159	0.08476	-0.25883	-0.17273
8	235.41	0.01421	0.02506	-0.13261	0.03658	0.06825
8	239.54	-0.01105	0.2086	-0.14241	0.23927	0.01353
8	244.1	-0.00982	0.30612	-0.64772	0.28859	0.06301
8	252.37	-0.00163	0.22699	-0.15945	-0.37043	0.00287
9	0	-0.00557	-0.07932	0.23253	0.59167	0.09776
9	11.2	-0.00517	0.01539	-0.05296	0.09187	-0.07524
9	22.98	-0.00223	-0.16753	0.47524	0.04192	-0.01737
9	26.29	0.006	0.05734	-0.11158	-0.0924	0.00514
9	46.52	-0.00968	0.29513	-0.25208	-0.30729	0.10673
9	53.14	0.01736	0.1163	-0.4531	0.00069	0.13458
9	59.79	0.01019	-0.02508	-0.2615	0.09664	0.01623
9	63.1	-0.00163	0.1662	-0.46285	0.53512	0.08147
9	68.47	-0.0066	0.08687	-0.20669	0.37105	0.03118
9	74.26	-0.00095	-0.23517	0.51666	-0.6342	-0.05317
9	80.04	0.00394	-0.11036	0.31678	-0.60052	-0.03263
9	84.6	-0.00843	0.08626	0.00609	-0.31109	0.01366
9	88.32	-0.00271	0.21839	-0.45636	0.15964	0.11449
9	93.3	0.00521	0.35978	-0.53734	0.34047	0.07644
9	97.02	0.00227	0.33961	-0.63562	0.13455	0.13257
9	102.82	0.0071	0.20101	-0.07962	0.10353	0.18893
9	110.68	0.01365	0.37119	-0.15063	0.07394	0.14907
9	127.31	0.00793	0.21618	0.2994	-0.34852	0.13412
9	131.86	-0.01559	-0.22823	-0.0391	0.35265	-0.1389
9	136.01	0.0251	0.6091	-0.96998	0.16932	0.20292
9	141.39	0.01674	0.26461	-0.35322	0.40006	0.18195
10	0	-0.00583	0.22541	-0.1787	0.46306	0.0307
10	13.87	0.01091	-0.14005	0.23052	0.38457	-0.06075
10	21.79	0.00539	-0.33139	0.54466	-0.0122	-0.10145
10	27.6	-0.00362	0.25344	-0.42147	0.0181	0.056
10	36.37	0.0088	0.32342	-0.28622	-0.09158	-0.02025
10	38.85	0.01492	0.34457	-0.15948	0.12176	-0.00906
10	46.77	0.00512	-0.00105	0.0887	0.10906	0.08695
10	50.91	0.00769	-0.07861	0.25783	0.0565	0.0577
10	59.63	0.01471	-0.07846	0.09312	0.37317	0.09395
10	65.42	0.00963	-0.23157	0.21791	-0.13105	0.05988
10	69.98	0.02467	-0.42629	0.43601	0.41213	0.06442
10	109	0.014	-0.25197	0.04518	-0.42164	-0.13793
10	205.88	-0.01124	0.17973	-0.41364	0.2612	-0.10086

## Sheet: CB(T1)
Chrom	cM	Yield	Moisture	TestWt	PlantHt	EatHt
1	0.41	-0.01315	-0.10383	0.10156	-0.01802	-0.11431
1	3.31	-0.01628	-0.15025	0.06829	0.01245	-0.07258
1	29.95	0.02472	0.10909	-0.03631	0.13978	0.12711
1	48.06	-0.01455	0.09116	0.01787	-0.02653	-0.04321
1	50.96	-0.03469	-0.01565	0.02257	-0.04316	-0.12441
1	55.09	0.01298	0.01613	-0.00386	0.00827	-0.07169
1	67.18	0.04071	0.05253	-0.13574	0.05264	-0.05458
1	76.76	-0.0176	-0.15289	0.1636	0.06238	0.12943
1	79.65	-0.02532	-0.1327	0.06798	0.0504	0.17812
1	82.55	0.01178	-0.05846	0.06869	0.07556	0.1552
1	92.17	-0.00244	-0.16614	0.16808	0.13161	0.10172
1	95.06	0.0087	-0.0841	0.13679	0.13303	0.11119
1	102.1	0.01353	-0.1412	-0.03628	0.10112	0.13054
1	105	0.0046	-0.22023	-0.04607	0.04806	0.02318
1	109.96	-0.01433	-0.17072	-0.02616	0.00663	-0.06776
1	118.23	-0.01552	-0.2183	-0.18986	-0.05969	-0.03143
1	124.04	-0.01146	-0.1105	-0.14819	-0.04007	-0.02415
1	126.94	-0.00517	-0.15209	-0.18896	-0.02071	-0.07492
1	133.55	0.00128	-0.11118	-0.05964	-0.06167	0.07568
1	196.58	0.01641	-0.00194	0.14613	-0.12369	-0.07821
1	199.89	0.00936	-0.12776	0.02398	0.04153	0.07433
1	205.7	0.01425	-0.10412	0.06696	-0.01508	-0.0598
1	211.08	-0.01397	0.00645	0.07763	-0.03107	0.09168
1	261.92	0.01548	0.01186	-0.41077	-0.03816	-0.03353
2	1.65	-0.00424	-0.051	0.00956	-0.04608	-0.15836
2	7.46	0.00285	-0.01457	0.11481	-0.05436	-0.13412
2	12.43	-0.02446	0.14066	-0.17361	-0.00832	-0.0602
2	32.93	0.01003	0.06019	-0.17646	0.02785	-0.04767
2	36.24	0.00024	0.08106	-0.06829	0.00085	-0.04596
2	45	-0.01375	-0.04638	0.26139	-0.03582	-0.05527
2	55.04	-0.01799	0.03616	0.04938	-0.10603	-0.21027
2	61.69	-0.02721	-0.15519	0.19491	-0.05071	-0.0656
2	103.7	-0.03394	-0.03034	-0.03134	0.00353	0.04562
2	108.68	-0.01485	-0.09705	0.11822	-0.00483	0.02537
2	116.17	0.02266	-0.01422	0.124	-0.03014	0.03587
2	144.52	-0.00809	0.03195	-0.01879	0.03076	-0.05768
2	150.75	0.00161	0.01606	-0.01751	-0.03247	0.00194
2	162.01	-0.01528	0.12534	-0.23479	-0.03128	-0.15382
2	169.9	0.01283	0.15841	-0.21122	-0.02218	-0.14331
2	196.55	-0.01658	0.05532	0.12605	-0.03932	-0.07845
2	214.19	0.01677	-0.05009	-0.06189	-0.06631	0.07308
2	217.5	0.00393	-0.02647	-0.17394	-0.05411	0.10204
3	1.24	-0.00062	-0.07083	0.06884	0.02106	-0.05656
3	4.55	-0.02091	-0.01674	0.14074	-0.00569	-0.01858
3	8.27	0.00289	0.16484	-0.00089	0.02056	0.12463
3	14.5	-0.00038	-0.17849	0.0978	0.04159	-0.09319
3	19.05	0.00595	-0.0158	-0.39312	0.10838	0.01188
3	28.18	0.0131	-0.06232	-0.20125	-0.01108	0.01951
3	35.25	0.01595	0.0209	-0.31345	-0.0223	-0.02636
3	38.56	0.00474	9e-05	-0.2239	-0.02233	-0.01136
3	47.29	-0.02175	-0.08281	0.01328	-0.00707	0.01656
3	49.77	-0.02069	0.06031	0.09895	-0.0473	-0.07527
3	54.33	-0.01086	0.02337	0.26129	-0.03632	-0.09453
3	59.7	0.01267	0.01026	0.1873	0.01323	-0.05379
3	65.08	0.01006	-0.11395	0.05836	-0.0198	-0.08626
3	71.71	0.01129	-0.02365	0.18399	0.04024	-0.06867
3	75.43	-0.01831	-0.07897	0.1532	0.02962	-0.10562
3	78.32	0.00157	-0.08485	-0.17875	0.0447	-0.04325
3	88.37	-0.01546	-0.26113	0.08677	0.03471	-0.08729
3	97.14	-0.06002	-0.21393	0.05185	-0.00752	-0.16416
3	107.19	0.01223	0.09141	0.01808	-0.02507	-0.05268
3	113.42	0.00894	0.10054	0.0503	0.04954	-0.00924
3	147.06	-0.01452	-0.19344	-0.01728	-0.0205	-0.02228
3	157.97	0.00765	-0.15286	0.0747	0.02659	0.12428
3	179.95	-0.01561	-0.10944	0.18959	-0.04794	0.0551
3	184.5	0.00035	-0.11605	0.03334	-0.09847	0.05235
4	0	0.00801	0.10687	-0.27814	-0.02192	0.02414
4	9.59	0.04495	0.14041	-0.02481	0.05491	0.26854
4	21.38	0.00203	-0.19098	0.20497	0.02042	0.02143
4	29.25	0.00726	-0.15307	0.16781	0.01348	0.03646
4	39.63	-0.00235	0.02412	0.2439	-0.10798	-0.08813
4	52.05	-0.00103	0.22294	0.06018	-0.09155	0.03757
4	55.36	0.00366	-0.15763	-0.06582	0.10361	0.08676
4	84.89	0.03061	-0.09645	0.02998	0.19286	0.10905
4	95.24	0.00126	-0.20684	0.20725	0.07026	-0.07897
4	99.78	-0.00265	-0.27838	0.34799	0.0083	-0.15272
4	103.5	-0.01488	-0.26686	0.244	0.00783	-0.15541
4	107.23	0.00414	-0.1955	0.17713	0.05483	0.00353
4	114.67	0.00897	-0.0689	0.02803	-0.00255	0.08357
4	120.04	-0.00869	-0.11183	-0.06394	-0.08829	0.05534
4	124.6	0.03624	0.16449	0.1117	0.069	0.02496
4	129.97	-0.01003	-0.15218	-0.15086	-0.09258	-0.10607
4	135.77	-0.02061	-0.11713	-0.04396	-0.11809	-0.01628
4	142.38	-0.01888	-0.23307	-0.09114	-0.12482	0.00958
4	146.1	-0.01288	-0.26405	0.13789	-0.13088	0.10604
4	149	0.02039	-0.25724	0.06465	-0.09576	-0.05087
4	151.48	0.0118	-0.21074	0.06127	-0.05889	-0.07087
4	155.21	-0.00369	-0.20442	0.08716	-0.06791	-0.05991
5	0	0.00855	-0.0563	-0.35261	0.05893	0.14853
5	8.27	-0.03585	0.03495	0.00067	0.01328	-0.06477
5	43.6	-0.01284	-0.01117	0.03381	0.04835	-0.11021
5	50.24	-0.01058	0.01037	-0.03667	-0.07051	-0.02671
5	55.21	0.00538	-0.00695	-0.02383	0.01381	-0.04398
5	61.44	-0.01322	-0.00246	0.00843	-0.02692	-0.06253
5	68.51	0.01666	0.03168	-0.08036	-0.06034	0.06354
5	72.65	0.00638	0.0324	0.02186	-0.06152	0.05065
5	93.45	-0.0075	0.02773	-0.31342	-0.05997	0.0868
5	99.67	-0.01622	-0.18934	0.32867	-0.02136	-0.09321
5	103.39	-0.01131	-0.13651	-0.00018	0.01523	0.02496
5	125.95	0.00559	-0.01243	0.04298	0.00374	-0.06648
5	131.34	0.02039	-0.03915	-0.19046	-0.01085	-0.02924
5	144.44	0.01372	-0.05285	0.02922	0.00046	0.01535
5	150.68	-0.00406	0.00982	0.06375	-0.02553	0.0218
5	164.22	0.02802	-0.02545	-0.0668	-0.06604	-0.0196
5	169.18	0.00166	-0.00022	-0.27307	0.02469	-0.0037
5	172.49	0.01412	0.03799	0.08608	0.02521	0.03679
5	176.22	0.05015	0.00124	-0.02439	0.02532	-0.0551
6	0	0.01975	-0.17269	-0.18795	0.23791	0.07605
6	57.56	-0.00187	0.00711	-0.16518	0.01737	-0.01074
6	60.88	-0.00224	0.05726	-0.04886	0.05968	-0.01191
6	112.75	-0.00834	0.0195	-0.11514	-0.02371	-0.01754
7	0.41	0.00994	-0.0939	0.02932	0.01179	0.09101
7	8.33	-0.01288	-0.096	-0.03819	0.02147	-0.01238
7	10.81	-0.00657	-0.20608	0.18168	-0.01578	-0.06044
7	15.79	-0.03595	-0.10804	0.02532	-0.06281	-0.02086
7	31.13	-0.00593	0.00303	0.31683	-0.01084	-0.02419
7	38.18	0.00318	-0.04789	0.04645	0.06479	-0.0508
7	40.66	0.01045	-0.04557	0.10322	0.0508	-0.01062
7	44.79	0.00392	-0.14211	0.20929	0.03448	0.01466
7	52.65	-0.03188	0.0348	-0.0689	-0.08188	-0.1413
7	55.96	-0.00784	-0.01825	-0.13523	-0.03523	-0.04781
7	60.1	0.01097	0.09582	-0.06642	0.08076	0.06283
7	63.41	-0.01783	0.0331	-0.17951	0.02896	-0.04834
7	73.86	-0.00448	0.07807	-0.04294	0.01429	0.03081
7	76.75	-0.00698	0.1046	-0.1523	0.02324	0.063
7	79.65	-0.00881	0.10954	-0.08377	-0.04864	-0.08297
7	83.37	-0.01266	0.10183	-0.10932	-0.06048	0.00829
7	89.57	0.01514	0.19593	-0.16768	-0.03203	0.07835
7	96.6	0.01623	0.26188	0.13191	-0.09415	-0.01357
7	104.87	0.00697	0.20224	0.26829	-0.05497	0.05445
7	112.34	-0.01648	0.08125	0.25875	-0.14582	-0.10782
7	129.52	0.01177	-0.1085	0.22013	-0.05637	-0.096
7	133.24	-0.00051	0.15779	-0.20386	0.07272	0.0883
8	0.83	0.01393	-0.00805	-0.1662	0.06151	0.1725
8	26.93	-0.00587	0.02209	-0.19019	0.03281	0.0266
8	38.28	0.01627	0.00141	0.14368	-0.07821	0.11681
8	70.07	-0.01114	-0.05324	0.1	-0.02281	0.11312
8	77.98	-0.02635	0.01432	-0.10918	0.0885	-0.08566
8	91.86	-0.00777	-0.07139	0.3321	-0.11803	-0.02339
8	106.97	-0.03045	-0.22412	-0.07844	-0.06016	0.03954
8	111.11	-0.02189	-0.18912	0.08814	-0.02233	0.06439
8	124.14	0.0008	-0.07841	-0.13948	-0.05697	0.17062
8	129.52	0.00579	-0.09464	-0.17515	-0.08617	0.02306
8	145.85	0.00347	0.11921	-0.09821	0.1228	0.13135
8	150.82	-0.01721	-0.03669	-0.05409	-0.10747	-0.12644
8	155.79	0.0204	-0.12065	0.02068	-0.06954	-0.10244
8	159.1	0.01703	-0.06318	0.04911	-0.04844	-0.09359
8	235.41	0.00619	-0.17359	0.02377	-0.01497	0.0684
8	239.54	0.00089	0.12993	0.07299	0.07864	-0.06882
8	244.1	0.02326	0.17191	0.13237	0.13172	0.07495
8	252.37	0.02077	0.29768	-0.03834	0.0205	0.17774
9	0	0.0085	-0.02843	0.05181	0.09242	0.1193
9	11.2	0.02277	-0.02214	0.15954	-0.01247	0.01391
9	22.98	-0.00995	-0.07152	0.25248	0.00765	0.06985
9	26.29	0.00664	0.08013	0.126	0.02341	0.042
9	46.52	-0.00754	0.19071	-0.00347	0.00192	-0.00963
9	53.14	0.00744	0.08168	0.08954	0.00953	0.13819
9	59.79	0.01454	0.1675	-0.07543	0.00237	0.09529
9	63.1	-0.0125	0.01979	-0.01943	-0.01373	0.0772
9	68.47	-0.00976	0.09175	0.02944	-0.09144	0.03196
9	74.26	-0.01479	0.04227	-0.03024	-0.08698	-0.02238
9	80.04	-0.02001	0.09614	-0.00495	-0.10511	0.016
9	84.6	-0.02135	0.06012	0.01572	-0.13226	0.02398
9	88.32	-0.00154	0.13392	-0.30668	-0.01329	0.0661
9	93.3	-0.00011	0.02593	-0.027	-0.03762	0.07782
9	97.02	-0.00231	0.02573	-0.01967	-0.00957	-0.01783
9	102.82	0.01636	0.09918	-0.07109	0.00556	-0.02551
9	110.68	0.00162	0.10864	-0.01256	-0.00367	-0.05214
9	127.31	0.00832	0.11684	0.377	0.00648	0.01905
9	131.86	-0.02922	-0.20705	-0.2805	-0.04154	-0.07982
9	136.01	0.03168	0.26596	0.09268	0.04447	0.16371
9	141.39	-0.02437	0.12772	0.29476	-0.00156	0.08534
10	0	0.01096	0.07988	-0.03059	-0.02572	0.05864
10	13.87	0.00995	-0.07138	0.01567	-0.03418	-0.16782
10	21.79	0.00137	-0.07624	-0.04684	-0.09681	0.01776
10	27.6	-0.00035	0.1422	-0.12727	0.04364	-0.00891
10	36.37	0.0287	0.15599	-0.13406	0.03976	-0.00103
10	38.85	0.03805	0.1453	-0.04056	0.06508	0.08345
10	46.77	0.01205	0.0553	0.09331	0.05028	0.09242
10	50.91	0.02901	0.07818	-0.0574	0.06099	0.06153
10	59.63	0.00391	-0.04118	0.03558	0.08246	0.15239
10	65.42	0.00435	-0.04954	0.05257	0.02747	0.04282
10	69.98	0.00772	-0.16632	0.12588	0.06302	0.18574
10	109	0.00676	-0.04056	-0.10348	0.05155	0.04142
10	205.88	-0.0119	0.10412	-0.18821	-0.02502	-0.14528

## Sheet: CD(T1)
Chrom	cM	Yield	Moisture	TestWt	PlantHt	EarHt
1	0	-0.01106	0.16327	-0.28597	-0.31212	0.11804
1	36.95	-0.01003	0.31868	-0.23742	0.12494	0.19156
1	96.13	0.00308	-0.1399	0.12057	-6e-05	0.06403
1	104	-0.00545	-0.10543	0.06271	-0.22556	-0.13079
1	107.57	-0.01523	-0.16008	0.21809	-0.21244	-0.1293
1	113.31	-0.00625	-0.01739	0.02054	-0.19435	-0.01048
1	119.04	-0.00743	0.07699	0.03576	-0.36304	0.049
1	121.9	-0.01769	0.0456	0.05322	-0.42169	0.07688
1	124.76	-0.01456	0.0096	0.10905	-0.32179	0.11447
1	132.62	-0.01542	0.06601	-0.09703	0.25558	0.08783
1	140.49	0.00382	0.11741	-0.30743	0.21996	0.11436
1	143.34	0.0069	0.09199	-0.16915	0.18436	0.1264
1	146.92	0.01186	0.34428	-0.52019	0.12198	0.161
1	153.37	0.02489	0.40142	-0.56774	0.51651	0.1946
1	156.23	0.02164	0.49896	-0.68875	0.12145	0.18851
1	168.4	0.0005	0.516	-0.57814	0.2884	0.20753
1	171.26	0.00801	0.57437	-0.55317	0.59341	0.25755
1	174.12	-0.00388	0.36986	-0.30553	0.31992	0.18968
1	179.83	0.00529	0.42605	-0.46277	-0.12104	0.1374
1	191.3	0.01458	0.32723	-0.41815	-0.26334	0.16972
1	195.59	0.01064	0.09643	-0.3263	0.01709	0.13504
1	205.6	0.01531	0.07715	-0.63805	-0.2029	0.09009
1	216.33	0.00763	0.00432	-0.54139	-0.13394	0.11026
1	222.76	0.00193	-0.01191	-0.51295	-0.49274	0.16349
1	227.05	0.00884	-0.15616	-0.27532	-0.73586	0.10264
1	237.08	0.01291	-0.05618	-0.20764	-0.35869	0.08254
1	241.36	0.00489	-0.12442	-0.04201	0.16702	0.08204
1	245.65	0.00165	-0.17383	0.03956	0.54973	0.00926
1	250.66	-0.00441	-0.00408	-0.26971	0.25236	-0.01602
1	254.94	-0.01054	-0.15012	0.00797	-0.03485	0.00829
1	259.95	-0.01494	0.29268	-0.32538	0.40034	0.0639
1	262.81	-0.00595	0.46405	-0.49836	0.05098	0.03386
1	273.57	-0.00801	0.29995	-0.31627	-0.39532	0.03159
1	285.11	0.01807	0.27026	-0.4822	0.87883	0.14996
1	294.51	-0.00717	0.46815	-0.56814	-0.46446	-0.00342
1	297.37	-0.00416	0.44079	-0.55373	-0.18718	-0.11854
1	302.37	-0.00464	0.47733	-0.71387	0.39818	-0.08652
1	311.76	0.00018	0.36748	-0.59269	0.18572	-0.05097
1	315.34	0.00413	0.12041	-0.287	0.03601	0.0007
1	320.34	-0.00127	0.12472	-0.18427	0.32066	0.02741
1	324.64	-0.00888	-0.13093	0.34734	-0.01696	-0.02505
1	328.21	0.00041	-0.01656	0.17532	0.11222	-0.12647
1	333.22	-0.00692	0.06721	-0.02957	-0.42853	-0.18857
1	346.37	-0.01076	-0.16341	0.43363	0.44666	-0.04252
1	350.66	-0.01034	-0.22398	0.64668	0.18742	-0.11473
1	361.42	-0.02705	-0.34371	0.88733	-0.01774	-0.04893
1	366.44	-0.01917	-0.05036	0.47945	0.02081	-0.10612
1	374.32	0.00771	0.45231	0.06008	-0.32737	-0.0805
1	432.73	-0.00698	0.03074	0.01115	-0.24509	0.07701
2	0	-0.01818	-0.09417	0.07986	-0.24562	-0.1191
2	3.58	0.00202	0.13204	-0.09769	-0.15029	0.09118
2	10.01	0.00439	0.33024	-0.18802	0.28859	0.07167
2	14.3	-0.00335	0.10099	0.1536	0.05518	0.11616
2	17.16	0.00076	0.06374	0.01593	0.15906	0.10017
2	20.01	-0.00266	0.15023	-0.14627	0.45509	0.1573
2	22.87	0.00024	-0.00164	0.26562	-0.31523	0.05789
2	30.06	0.00335	0.04857	0.16458	-0.70622	0.02973
2	37.22	-0.01306	-0.04708	-0.11216	0.26839	-0.02202
2	41.51	0.01124	-0.0452	0.10207	-0.06943	0.12762
2	49.37	-0.00275	-0.1095	0.25271	0.1629	0.10044
2	52.23	-0.01146	-0.04792	0.03813	0.17547	-0.01195
2	55.09	-0.01282	-0.01023	-0.03823	0.06179	0.02349
2	58.67	-0.02757	-0.13855	0.27976	0.40809	0.02797
2	62.24	-0.03178	0.06847	-0.11543	-0.34464	-0.05684
2	70.13	-0.0316	-0.09303	0.01391	-0.36287	-0.20464
2	74.42	-0.03408	-0.01175	-0.03515	-0.24192	-0.09026
2	80.16	-0.01711	0.02858	0.02196	-0.21655	-0.06672
2	87.32	-0.01627	0.04533	0.04146	-0.65395	-0.08215
2	93.76	-0.01112	0.03572	0.21536	-0.08048	-0.05264
2	98.04	-0.01665	-0.23694	0.53871	0.10485	-0.12039
2	103.77	-0.00575	-0.16589	0.37097	0.01875	-0.08596
2	109.48	0.01875	0.01397	-0.02319	0.28262	0.05549
2	112.34	0.02829	0.11445	-0.00394	0.1051	0.00019
2	117.35	-0.02199	-0.17093	0.0244	0.49127	0.03761
2	123.78	-0.00883	-0.06346	-0.12776	0.43155	-0.04892
2	133.17	-0.0016	-0.11828	0.27754	0.21764	0.00279
2	138.89	-0.00936	-0.18217	0.22834	0.18349	-0.06307
2	148.18	-0.00414	0.1473	-0.26159	0.0555	-0.08317
2	154.65	-0.01702	0.12647	-0.20636	-0.44564	-0.1505
2	158.94	0.0164	-0.15284	0.20655	0.32277	0.16365
2	163.22	-0.01114	0.01518	0.0203	-0.06493	-0.03914
2	168.94	-0.01879	0.10856	-0.30522	-0.14547	-0.03775
2	172.52	0.01199	-0.27152	0.48932	-0.14287	-0.06202
2	178.26	-0.00189	0.10488	-0.2817	-0.13584	0.09368
3	0	0.00096	0.42056	-0.6636	0.38786	0.10602
3	2.86	-0.00596	0.28712	-0.50627	0.28043	0.07379
3	10.76	-0.01516	0.12755	-0.1639	-0.14318	-0.03973
3	18.63	-0.02149	0.1036	0.05162	-0.34819	-0.04388
3	23.63	-0.01314	0.18766	-0.25893	-0.13326	-0.00191
3	26.49	0.0001	0.0903	-0.02776	-0.06284	-0.03426
3	30.78	0.00221	0.14298	-0.25613	0.1843	0.02878
3	35.79	-0.0069	0.0823	0.03727	-0.35879	0.06846
3	39.37	-0.00943	-0.03996	0.2229	0.07681	0.13141
3	43.66	-0.00491	-0.20445	0.36397	-0.01085	0.11065
3	46.51	-0.00269	-0.22334	0.22522	-0.35315	0.14002
3	50.09	0.00472	0.06965	-0.05787	-0.68082	0.03366
3	60.92	0.00912	-0.11406	0.2711	0.51299	0.16295
3	69.54	-0.0096	0.12534	-0.33633	-0.02359	-0.06603
3	75.26	-0.00285	0.06093	0.02671	0.10127	0.05581
3	80.26	0.00399	0.05536	-0.33553	0.73582	0.0864
3	88.84	0.01044	-0.03237	-0.24022	-0.10279	0.08482
3	93.86	0.0093	-0.15886	0.01805	0.13226	0.079
3	98.87	0.01064	0.00208	-0.20305	-0.26325	-0.0396
3	103.88	-0.00056	-0.2112	0.05855	-0.39431	-0.09001
3	108.17	-0.00511	-0.1875	0.13183	-0.40923	0.02712
3	111.03	-0.00907	-0.38096	0.33509	-0.27903	0.00326
3	113.89	-0.01101	-0.48391	0.40088	-0.24572	-0.10068
3	119.61	-0.01327	-0.37528	0.23195	-0.20648	-0.17302
3	125.34	-0.0138	-0.15906	0.27436	0.12988	-0.10224
3	130.35	-0.00945	0.01283	-0.03703	0.34053	0.02429
3	134.65	-0.01133	-0.164	-0.00039	0.04543	-0.07498
3	139.66	-0.02023	0.05352	-0.21728	0.39662	0.08791
3	143.95	-0.02073	0.01922	0.02858	0.2182	-0.03997
3	150.4	-0.02032	-0.00501	0.05998	-0.43949	-0.12125
3	153.97	-0.02906	-0.1206	0.24306	-0.21761	-0.13117
3	161.87	-0.02457	-0.11569	0.08058	-0.13781	-0.13823
3	166.88	-0.02036	-0.31326	0.28066	0.30076	-0.06389
3	173.34	0.0041	0.2236	-0.30656	0.50804	0.04021
3	176.92	0.01267	0.07438	-0.16494	0.11836	-0.14664
3	182.66	-0.01128	-0.028	0.11055	0.43472	0.11432
3	278.19	0.00051	-0.08649	0.40553	-0.33447	-0.13564
3	373.95	0.02087	-0.06449	0.18493	0.67792	0.05163
4	0	0.01022	-0.11541	0.00845	-0.16336	0.02644
4	41.99	0.01659	-0.16509	0.37557	0.14284	0.02032
4	48.46	-0.00585	-0.05074	-0.0428	-0.18487	0.06743
4	56.32	0.00481	0.15613	-0.13036	-0.87513	-0.17517
4	62.75	-0.00262	0.14774	0.01201	-0.27565	-0.06731
4	69.9	0.00774	-0.06078	-0.11303	0.55098	-0.0082
4	78.47	-0.00788	0.20466	-0.11788	0.07479	0.06736
4	84.19	0.00577	-0.08844	-0.04468	-0.31459	0.00961
4	90.63	-0.00516	0.18915	-0.23506	-0.76878	0.07748
4	96.37	-0.01187	0.21834	-0.3853	-0.11605	0.12435
4	107.2	-0.00418	-0.04122	0.15546	-0.53356	0.00794
4	114.35	-0.01378	0.21594	-0.16871	-0.4713	0.0238
4	121.54	-0.00469	0.28907	-0.38589	-0.09907	0.11843
4	126.54	0.00118	0.25962	-0.2434	0.39862	0.15591
4	130.84	-0.00326	0.14065	-0.16389	0.45837	0.09463
4	134.41	-0.00436	-0.18042	0.28073	0.43878	0.00262
4	138.7	-0.00369	0.10614	-0.08016	0.82487	0.01649
4	148.01	-0.01528	0.04909	-0.07308	0.09811	-0.01658
4	151.58	-0.01453	0.39215	-0.33991	-0.32277	-0.07657
4	157.3	0.00948	-0.37815	0.41052	0.1978	0.03731
4	163.73	-0.00554	0.00947	0.19598	0.4184	-0.03344
4	173.74	-0.00045	-0.16139	0.35677	-0.13128	-0.03925
4	177.31	-0.00739	-0.0019	0.19775	0.34216	-0.02224
4	180.89	-0.00581	0.03834	0.19239	-0.02741	-0.0288
4	185.18	-0.00792	0.12234	0.0711	-0.30631	-0.01769
4	189.47	-0.00785	-0.23565	0.28269	0.28757	-0.04184
4	193.05	0.00777	0.1583	-0.12495	0.15335	0.07634
4	199.51	0.00292	-0.07023	0.17766	0.11181	0.1074
4	202.37	-0.00513	-0.35707	0.49478	0.32355	0.12569
5	0	-0.00362	0.11296	-0.40305	0.33864	0.12148
5	2.86	0.0117	0.13325	-0.33219	0.37551	0.05362
5	6.43	0.00988	0.17442	-0.30918	-0.09176	-0.0094
5	11.43	0.01691	0.02503	0.15769	-0.1677	0.03872
5	14.29	0.01586	0.07081	-0.05591	0.57906	0.10868
5	18.58	0.03157	0.23465	-0.30603	0.73999	0.15704
5	23.6	0.02092	0.05879	-0.16715	0.91473	0.16667
5	30.03	0.01445	0.07676	-0.22554	-0.0073	0.01624
5	35.77	-0.011	-0.14449	0.18648	-0.14022	0.00511
5	40.77	0.00117	-0.02992	-0.12523	0.30194	-0.09367
5	45.06	0.0189	0.27934	-0.37201	0.45734	0.16356
5	47.92	-0.01923	-0.08776	0.11946	-0.62833	-0.12952
5	50.78	-0.00222	-0.18195	0.22813	-0.59538	-0.10324
5	54.36	-0.00434	-0.33857	0.50806	0.18032	-0.06179
5	61.51	-0.00643	-0.75331	1.08238	-0.49974	-0.0665
5	65.08	-0.00501	-0.55396	0.7861	-0.71576	-0.10291
5	70.09	-0.01745	-0.7441	0.96501	-0.16621	0.04681
5	77.97	0.01004	-0.48025	0.61635	-0.1341	0.14652
5	82.98	0.00521	-0.35804	0.41445	-0.06119	0.09949
5	87.28	-0.01094	0.37205	-0.43868	0.37672	0.04527
5	90.14	-0.00331	-0.31264	0.47956	-0.28048	0.06148
5	93.71	0.01081	0.45605	-0.39386	-0.18564	-0.06497
5	100.15	-0.0262	-0.31979	0.21762	-0.57064	0.0641
5	104.44	-0.00891	-0.20435	0.09818	0.0611	0.08059
5	109.44	-0.00629	-0.19111	-0.09651	-0.05805	0.00569
5	111.59	-0.01173	-0.13648	-0.08044	0.08721	0.02657
5	115.16	-0.01142	-0.22601	0.1433	-0.00799	0.04164
5	125.17	-0.00854	0.01647	-0.12202	0.11965	0.05085
5	134.56	0.02661	-0.08385	-0.2588	0.43623	0.07556
5	143.86	0.01428	-0.11571	0.04753	-0.00293	0.01009
5	150.3	0.00209	-0.34782	0.35323	0.15637	0.07266
5	153.88	-0.0137	-0.3504	0.32671	-0.14955	0.0087
5	164.01	0.00332	0.22796	-0.02864	0.07821	-0.00718
5	168.3	0.00834	-0.01377	-0.06089	0.22721	0.04143
6	0	0.01093	-0.23589	0.33802	-0.32145	0.0176
6	33.56	-0.00629	0.24489	-0.35989	0.06601	-0.10217
6	42.85	-0.00917	-0.20352	0.01798	0.08791	-0.08192
6	47.85	-0.00486	-0.10854	0.01276	0.0629	-0.04181
6	59.3	0.00122	-0.06777	-0.04249	0.09016	-0.10657
6	63.58	0.00917	0.03286	-0.21968	-0.03001	-0.09079
6	67.15	0.0123	0.00624	-0.11649	-0.20629	-0.01176
6	72.88	0.00287	-0.17653	0.12205	-0.31529	-0.04014
6	80.06	0.01054	-0.00116	-0.05448	-0.27055	-0.03341
6	84.35	-0.00417	-0.27527	0.23399	0.14245	-0.08974
6	92.21	-0.01656	-0.37655	0.56393	0.25618	-0.04998
6	95.07	-0.0201	-0.52899	0.68506	0.04263	-0.07363
6	101.54	-0.01132	-0.21236	0.37433	0.00695	-0.08617
6	107.97	-0.01108	-0.2851	0.53055	-0.40293	-0.02002
6	110.83	-0.0236	-0.38839	0.5551	-0.63729	-0.04515
6	114.41	-0.0101	-0.22893	0.34902	-0.24572	0.01217
6	119.42	-0.01501	-0.09823	0.18586	-0.0857	0.00606
6	123	-0.0075	0.01556	0.04403	0.01168	0.03064
6	127.29	0.00272	0.10753	-0.15789	0.30607	-0.0347
6	130.87	-0.00588	0.19475	-0.35854	-0.16011	-0.04596
6	140.89	0.00203	0.26267	-0.37109	-0.10228	-0.11333
6	145.19	0.00209	0.04165	0.12089	0.11912	-0.04326
6	148.76	0.00281	0.18998	-0.07969	0.29276	-0.02126
6	158.11	0.01238	0.14983	-0.16111	-0.26997	0.0149
6	162.41	0.00516	0.04076	0.01033	-0.66824	0.02163
6	168.87	0.01867	0.13127	-0.31627	0.28653	0.04604
6	173.87	0.03323	0.15872	-0.2996	0.42967	0.08412
7	0	0.00208	-0.04124	0.08638	0.35927	-0.04474
7	12.39	0.0001	0.01068	-0.21765	0.11707	-0.04262
7	18.11	-0.01264	-0.22532	0.23164	0.12722	-0.09666
7	27.48	-0.01248	-0.19795	0.12272	-0.50207	-0.19289
7	30.34	-0.02664	-0.28339	0.11553	-0.38431	-0.11801
7	35.34	-0.02313	-0.14098	0.14557	-0.01443	-0.02162
7	40.35	-0.01614	-0.09797	0.18283	0.03274	-0.00292
7	47.52	-0.01245	-0.10611	0.22617	0.12953	-0.04264
7	53.96	-0.0222	-0.44131	0.71395	-0.27474	-0.0864
7	58.26	-0.02258	-0.16704	0.2726	-0.18843	-0.09406
7	61.12	-0.01479	-0.25727	0.48946	-0.29086	-0.12698
7	65.42	0.03079	0.21249	-0.45365	0.27938	0.08927
7	69.7	0.01344	0.52398	-0.55246	0.69347	0.11451
7	76.88	-0.02631	-0.39331	0.44896	-0.69284	-0.17495
7	84.76	-0.01197	-0.31625	0.30329	-0.28245	-0.17471
7	87.62	0.00475	0.20625	-0.02434	0.47052	0.06979
7	93.34	-0.00279	0.19407	-0.21802	-0.57703	0.00957
7	100.5	-0.00489	-0.23994	0.32815	-0.10553	-0.05333
7	105.51	0.00707	0.37137	-0.48078	-0.18875	0.08651
7	109.09	0.00677	0.39837	-0.33463	0.12008	0.04591
7	115.53	-0.00161	-0.57468	0.36615	-0.38733	0.00531
7	121.96	-0.01659	-0.48734	0.43465	0.20299	-0.02212
7	124.83	-0.0129	-0.037	0.0243	0.36123	0.04609
7	134.14	-0.00745	-0.04389	0.12563	-0.20034	0.02954
7	140.61	0.00099	-0.22046	0.2131	0.20242	0.01455
7	146.34	0.00695	-0.10689	0.23436	-0.16094	-0.005
7	149.2	0.00027	-0.12216	0.23803	-0.46686	-0.04665
7	162.35	-0.00829	0.03108	0.16757	-0.28755	-0.0327
7	171.01	-0.01611	-0.05753	0.17758	0.2477	0.13411
8	0	-0.00961	-0.16329	0.19063	0.00606	-0.06819
8	2.86	0.01077	0.3152	-0.2534	0.13862	0.04399
8	12.25	-0.00517	-0.28756	0.32148	0.21835	-0.14033
8	16.54	-0.01423	-0.28839	0.30955	-0.25	-0.20697
8	19.4	-0.0116	-0.14172	0.19523	-0.10758	-0.22968
8	28.71	-0.00734	0.10138	-0.21241	-0.32926	-0.22467
8	38.03	-0.00129	-0.03902	0.15164	-0.63457	-0.19062
8	40.88	-0.00496	-0.12736	0.30656	-0.53964	-0.24876
8	43.74	-0.00261	-0.24922	0.46284	-0.37743	-0.20004
8	50.93	-0.00219	0.04414	-0.02766	-0.63318	-0.08784
8	58.08	0.00908	0.09887	-0.04044	-0.40922	0.01784
8	68.91	0.00241	-0.19005	0.36922	0.49559	-0.10602
8	73.2	-0.00557	-0.1678	0.36222	0.4028	-0.15607
8	76.06	-0.01602	-0.22914	0.61034	-0.54191	-0.26232
8	78.92	-0.00576	-0.15579	0.40636	-0.39152	-0.2746
8	83.21	-0.01037	0.07269	0.34603	-0.43226	-0.2865
8	89.64	-0.0114	-0.05658	0.32338	-0.00585	-0.09097
8	92.5	-0.01637	-0.09931	0.40421	-0.54812	-0.10788
8	103.22	-0.0151	-0.17056	0.45464	-0.18168	-0.07325
8	108.22	0.00085	-0.39116	0.66506	-0.02768	-0.03603
8	114.69	0.00966	-0.23076	0.26947	-0.04622	-0.0997
8	123.28	-0.00863	0.02234	0.26129	-0.16629	-0.10015
8	129.75	-0.00409	-0.0577	0.15309	0.04762	-0.13055
8	140.57	0.02183	-0.04965	0.12885	-0.54186	0.08408
8	144.15	-0.00481	-0.028	-0.04039	-0.68275	-0.15483
8	149.16	-0.01167	0.0157	0.15627	-0.80399	-0.10663
9	0	0.00476	0.04959	0.12834	-0.27118	-0.0282
9	7.18	0.00857	0.16627	-0.07629	0.05867	-0.00798
9	17.32	0.0237	-0.1303	0.19255	-0.04251	0.00738
9	20.89	0.00856	-0.03326	-0.06071	-0.15955	0.01289
9	24.47	-0.00663	0.14765	-0.17351	0.30755	0.045
9	54.88	0.00411	0.12727	-0.15795	0.25178	-0.03667
9	59.89	0.00699	0.22887	-0.2492	-0.13119	-0.02877
9	66.33	-0.00517	0.32642	-0.52503	-0.12338	-0.03781
9	69.19	-0.02079	-0.02478	-0.19989	0.37589	0.00991
9	73.48	-0.01175	-0.22134	0.18118	0.36332	0.00573
9	77.05	-0.00696	-0.21222	0.19587	-0.29316	0.00314
9	82.06	-0.00931	-0.20891	-0.04248	-0.40202	-0.03417
9	89.95	0.00653	-0.58417	0.56321	0.66722	0.05233
9	94.24	-0.00781	-0.4579	0.51751	0.09576	-0.00187
9	106.42	0.0027	-0.58381	0.42022	-0.48145	-0.09584
9	116.44	-0.00478	-0.48133	0.37919	-0.26379	0.08183
9	120.01	0.00677	-0.30182	0.03951	-0.26328	0.02754
9	129.35	0.0147	0.25928	-0.87159	-0.2403	0.01256
9	132.92	0.0258	0.62457	-1.30869	-0.38621	0.04625
9	148.13	0.01382	0.28571	-0.60651	-0.26427	-0.17162
9	153.13	-0.0079	0.27356	-0.59736	-0.37367	-0.19033
9	158.13	-0.0093	0.11721	-0.25402	-0.4262	-0.27748
9	164.57	0.00739	0.17872	-0.37639	-0.51052	-0.15441
9	168.86	-0.00176	0.04299	-0.03692	-0.31639	-0.02681
9	176.77	-0.01741	0.05102	-0.06718	0.0995	-0.05356
9	184.65	-0.0288	-0.18493	0.35877	0.38965	0.03161
10	8.66	-0.00807	-0.10723	0.19234	-0.38371	-0.06872
10	15.1	0.00619	-0.00455	-0.061	0.11461	-0.03089
10	22.27	0.00864	-0.24721	0.18703	0.97398	0.02072
10	36.97	-0.00502	-0.1769	0.27968	-0.08423	0.03867
10	40.54	0.0039	0.1862	-0.14717	0.15738	-0.02802
10	53.69	-0.02049	0.13781	-0.0986	-0.02349	0.06739
10	65.32	-0.01172	-0.00347	-0.03233	-0.09008	-0.12096
10	73.21	0.01991	0.24696	-0.24072	0.73748	0.16545
10	79.64	-0.00311	-0.08749	0.26018	-0.04052	-0.10981
10	83.22	-0.00827	-0.27515	0.47423	-0.08067	-0.07857
10	91.8	-0.00198	-0.3824	0.48497	0.08114	-0.09292
10	98.94	-0.01183	-0.30693	0.32158	0.28723	-0.10491
10	105.37	-0.02427	-0.24502	0.14039	-0.04356	-0.0706
10	113.28	-0.01612	-0.3074	0.27128	0.61287	-0.01596
10	126.94	0.03529	0.28747	-0.42583	0.25641	0.20831
10	129.8	0.01764	0.19494	-0.20235	0.19203	0.1043
10	134.8	0.01431	-0.00678	-0.12949	0.221	-0.003
10	139.81	-0.01879	0.02415	0.2025	-0.15372	0.00428
10	144.1	0.00219	0.00022	0.19355	0.72499	0.09905
10	150.54	0.01454	0.08985	0.06179	0.06852	-0.03619
10	158.42	0.00894	-0.03251	0.13135	-0.26906	-0.00178
10	163.42	-0.00115	-0.15543	0.19381	-0.12227	0.09449
10	167	0.01679	-0.04743	-0.12327	-0.24656	0.17456
10	171.29	-0.01946	0.11235	0.14432	-0.27791	-0.17561
10	230.47	0.00686	-0.16709	0.09043	-0.02011	-0.18186

## Sheet: EF(T1)
Chrom	cM	Yield	Moisture	TestWt	PlantHt	EarHt
1	0.71	-0.06538	0.18016	0.15305	-0.17005	-0.02258
1	7.15	0.04141	-0.30909	-0.20408	0.01676	-0.01796
1	14.34	0.01826	-0.13696	-0.08609	0.04442	-0.08511
1	17.92	0.05685	-0.16574	0.01938	-0.01476	-0.07278
1	23.66	0.14082	-0.03693	0.13115	-0.02406	-0.11542
1	33.05	0.08806	0.32726	-0.09092	0.04172	0.0556
1	40.92	0.05126	0.17379	0.01541	0.08912	0.05127
1	44.5	-0.15514	0.25909	0.01927	0.07795	0.10532
1	48.07	-0.21191	0.36704	0.05817	0.10185	0.12579
1	61.85	0.33617	0.08389	-0.03053	0.11163	0.17833
1	64.71	0.05749	0.11084	-0.00473	0.09986	0.25011
1	77.02	-0.10397	-0.23078	-0.16389	-0.00195	0.15989
1	79.89	0.14146	-0.17991	-0.18885	0.01845	0.12624
1	84.18	0.14876	-0.23129	-0.1581	-0.02545	0.19081
1	88.47	0.04754	-0.17764	-0.15873	-0.06301	-0.06753
1	93.47	-0.03012	0.05129	-0.02242	0.00486	0.01347
1	96.33	0.0155	0.06893	-0.04326	-0.03399	-0.11886
1	101.34	0.08105	-0.04012	-0.12145	-0.1225	-0.09375
1	105.64	0.0012	-0.13984	0.0003	-0.12168	0.06879
1	109.21	0.20686	0.06461	0.03403	0.06658	-0.11907
1	112.07	0.07833	0.05015	0.12767	0.12245	-0.01188
1	117.08	-0.17084	-0.19319	0.09429	0.02393	-0.00209
1	125.69	0.35775	-0.06859	0.09824	0.01773	-0.06177
1	160.34	0.107	0.25067	0.05644	0.05884	-0.10044
1	171.86	-0.1934	0.37833	0.09234	0.02721	-0.26413
1	179.74	0.07021	0.2994	0.07873	0.07964	0.00942
1	182.6	0.12296	0.17317	0.06699	-0.00458	-0.04878
1	186.18	0.14957	-0.08118	-0.02785	-0.07399	-0.06833
1	192.62	0.0543	-0.12891	0.00275	-0.02071	0.0394
1	195.48	-0.38187	-0.07131	0.05632	-0.06914	-0.00153
1	204.78	-0.81207	-0.23633	-0.01373	-0.07999	-0.1689
2	1.43	0.28632	0.16442	-0.15871	-0.10775	-0.01846
2	33.91	-0.24224	0.18361	-0.09201	-0.20962	-0.11649
2	37.48	-0.12521	0.30633	0.07529	-0.19517	-0.08404
2	43.95	0.01035	0.45892	0.13941	-0.22327	-0.06376
2	48.24	-0.21279	0.39072	0.21199	-0.24464	-0.01331
2	56.87	0.04546	0.55429	0.25509	-0.00473	0.03802
2	67	0.34111	0.31548	0.18532	0.01876	0.10185
2	74.87	-0.37216	-0.30606	-0.22508	-0.0907	-0.38595
2	78.44	-0.13655	-0.38776	-0.3091	-0.07394	-0.18453
2	82.02	0.11491	-0.19968	-0.32064	-0.09165	-0.29811
2	91.42	-0.05278	-0.38701	-0.14692	0.00175	-0.11576
2	94.99	0.10443	0.5081	0.07902	0.03432	0.16069
2	105	-0.04104	0.41375	0.0627	0.04732	-0.13081
2	109.3	-0.18753	0.56408	0.02342	0.05171	-0.2153
2	112.16	-0.00657	0.46387	0.0542	0.03693	-0.23252
2	118.62	-0.21081	0.45108	0.06553	-0.04631	-0.30378
2	140.39	0.01584	0.09018	0.02299	0.01912	0.018
2	143.25	0.0096	0.11071	0.05261	0.02315	-0.08974
2	148.25	0.18273	0.04027	-0.07717	0.01367	-0.1526
2	151.11	0.04273	-0.02397	-0.14917	-0.02695	-0.18843
2	161.25	0.05779	0.39768	0.17769	0.03583	-0.08008
2	168.44	-0.26468	-0.21967	-0.30955	0.05498	-0.03321
2	189.62	0.16553	0.38208	0.15936	-0.08697	0.16746
2	197.55	-0.22459	0.31614	0.16998	-0.06596	0.25503
2	213.02	-0.15883	-0.31381	0.04942	0.10848	-0.07278
3	0.71	0.00632	0.05309	-0.1424	-0.00711	-0.10507
3	7.18	0.09868	-0.20202	-0.10829	-0.07292	-0.10778
3	15.84	0.06374	-0.40931	-0.19799	-0.0785	-0.16432
3	20.13	-0.2605	-0.30606	-0.08875	-0.09441	-0.23637
3	22.99	-0.19356	-0.21236	0.01533	-0.02347	-0.24146
3	26.56	-0.12137	-0.11995	0.02298	-0.03032	-0.1571
3	122.81	0.30257	0.66516	0.04356	0.10449	0.06423
3	205.21	0.11406	0.0547	0.00932	-0.02008	-0.19834
3	214.52	-0.12396	0.18541	-0.06116	0.03316	-0.00614
3	221.71	0.28675	0.24158	-0.0471	0.1588	0.26044
3	291.8	0.19186	0.02166	0.00202	-0.05034	0.25367
3	346.73	0.23885	0.23853	-0.05507	0.11164	0.06969
3	353.92	0.35204	-0.31974	-0.08679	-0.08381	-0.06737
3	356.78	0.28405	-0.13291	-0.05825	-0.05039	-0.15601
3	362.5	-0.16178	-0.01536	0.0508	0.01129	0.33725
3	380.91	-0.1643	0.4242	0.05239	-0.12211	-0.19477
3	392.42	0.24945	0.3922	0.0905	0.06159	0.04196
3	398.86	0.11772	0.48407	-0.01409	0.10279	0.21748
3	401.72	0.068	0.33567	0.00152	0.07269	0.23555
4	1.43	-0.15189	-0.35834	0.12758	0.06774	-0.03744
4	10.03	0.51369	0.23251	-0.07274	-0.04028	0.04441
4	15.77	-0.35173	-0.14154	0.00475	-0.03846	0.10117
4	22.23	-0.28126	-0.01324	0.10428	0.09675	-0.11571
4	25.09	-0.07031	0.01533	0.11029	0.08328	-0.02515
4	34.39	-0.27973	-0.23267	-0.02411	0.21775	0.10309
4	42.97	0.01382	0.02793	-0.07418	0.30339	0.08285
4	53.85	0.09199	-0.04377	-0.02201	-0.26131	-0.15611
4	56.71	0.03167	-0.06215	-0.08882	-0.18667	-0.09101
4	62.42	0.11032	0.0603	-0.08281	-0.15419	-0.03916
4	72.51	0.22819	0.14942	-0.11216	-0.11609	-0.04921
4	78.94	0.29147	0.10315	-0.1976	-0.14547	-0.0807
4	83.95	0.07718	0.10012	-0.23749	-0.08697	0.10114
4	94.73	-0.29687	0.20197	-0.19926	-0.10634	-0.07081
5	0	0.1061	-0.12289	-0.22439	0.12585	-0.15288
5	2.86	0.0939	-0.1888	-0.14989	0.12239	-0.09906
5	7.86	0.24592	0.13744	0.16502	-0.08769	0.32608
5	15.76	-0.09858	0.33272	0.12497	-0.0024	0.04226
5	25.15	0.01615	-0.31681	-0.12231	0.06978	-0.11642
5	33.05	0.15593	-0.0217	-0.07558	-0.02116	-0.17715
5	44.68	-0.06918	0.13304	0.0442	0.06962	-0.20329
5	48.25	-0.12273	-0.00935	-0.03591	0.03528	-0.04252
5	53.27	-0.18348	-0.10829	0.05338	-0.06587	-0.10448
5	59.72	0.20688	0.28315	0.03488	-0.01555	0.0112
5	64.73	0.05123	0.05587	-0.08399	0.02187	-0.05531
5	92.19	0.36579	0.15851	0.09617	0.09404	0.34739
5	106.62	-0.42735	-0.20089	-0.07992	0.08862	-0.11097
5	111.63	0.15792	-0.11311	0.11786	-0.01534	0.0136
5	118.79	-0.18402	-0.15487	0.1951	-0.0559	0.19157
6	2.86	0.17987	-0.45103	0.14801	0.26285	-0.06153
6	8.6	0.21542	-0.25751	0.07325	0.32272	0.23138
6	11.46	0.05529	-0.17446	0.10882	0.34581	0.3757
6	14.32	-0.02957	0.27003	-0.13491	-0.33533	-0.38255
6	18.61	0.2558	0.07157	-0.19313	-0.26187	-0.41017
6	21.47	-0.12783	-0.04037	-0.13193	-0.24253	-0.30016
6	23.62	0.10977	-0.11998	-0.13308	-0.15973	-0.21366
6	27.91	0.13778	-0.08714	-0.14399	-0.19611	-0.20784
6	33.65	-0.14799	-0.19508	-0.15695	-0.05827	0.14522
6	37.22	-0.02835	-0.04526	-0.07825	-0.07909	0.05024
6	45.8	-0.12945	-0.36814	-0.01757	0.02523	-0.02805
6	50.09	0.055	-0.33032	-0.05	0.02287	-0.08728
6	55.11	-0.06456	-0.37346	0.01405	0.09277	0.12259
6	71.95	-0.22275	-0.18481	-0.02116	0.11283	-0.00366
6	82.04	0.11208	0.13088	-0.05111	-0.01375	-0.02479
6	104.07	0.21713	-0.08113	-0.1641	0.04218	0.00457
6	106.93	0.06535	-0.20334	-0.13201	-0.01684	0.02161
7	0	-0.12665	-0.11386	0.06164	0.08252	0.17685
7	31.84	-0.19381	0.17395	0.14505	0.10247	0.46445
7	38.28	-0.04731	0.10576	0.15862	0.05902	0.18928
7	46.14	-0.05	0.00028	0.06605	-0.00139	-0.00819
7	50.44	-0.34808	-0.06248	-0.07281	0.00353	-0.1162
7	56.87	0.44133	0.1935	0.11536	0.02332	0.32446
7	65.5	0.01231	-0.03111	0.00785	0.09164	-0.01044
7	72.65	-0.22376	0.1252	0.0495	0.00515	0.17322
7	76.94	-0.03386	0.07832	0.10513	-0.02137	0.03794
7	79.8	0.20355	-0.05233	-0.06627	0.05406	0.10777
7	85.52	0.12742	-0.03675	-0.00294	0.01638	0.01632
7	92.7	-0.01457	-0.19957	-0.12269	-0.05031	-0.21304
7	96.99	-0.03177	-0.30302	-0.07351	-0.05148	0.00085
7	102.01	-0.19856	-0.23198	-0.03558	-0.11708	0.00935
7	108.45	-0.36871	-0.3147	-0.00826	-0.14216	-0.122
7	117.78	-0.12041	-0.37038	-0.01335	-0.11239	-0.0549
7	122.07	-0.26431	-0.4354	-0.04556	-0.04627	0.03889
7	127.8	-0.26223	-0.65877	-0.06512	-0.11281	-0.14105
8	0	0.02089	-0.03886	-0.10707	-0.15823	-0.01349
8	2.86	0.14712	-0.13856	-0.00562	-0.1351	0.08054
8	6.44	0.13726	0.0895	-0.04354	0.01277	0.00993
8	35.85	0.09861	-0.04741	0.00266	-0.1442	-0.39305
8	69.4	0.13123	-0.02693	-0.09071	0.15283	0.05286
8	79.54	-0.0965	0.1294	0.07117	-0.01476	0.02289
8	88.93	-0.25858	0.02683	-0.05016	0.08429	0.16003
8	133.73	-0.32393	-0.18018	-0.03	-0.07406	-0.08694
8	141.65	0.02391	-0.22599	-0.10153	-0.20197	0.02918
8	161.15	0.11088	0.03109	-0.09895	-0.1405	0.186
8	169.76	-0.10699	-0.07963	-0.17456	-0.16231	-0.01259
8	174.06	0.15932	-0.06001	-0.21482	-0.23117	-0.01089
8	176.92	0.0353	0.10423	-0.18127	-0.22886	-0.05259
8	189.81	-0.31625	-0.43224	0.14295	0.0533	0.20115
8	194.82	-0.20907	-0.43971	0.07477	0.04088	0.13268
8	198.39	0.15747	-0.20742	0.14392	0.01169	0.00912
8	201.97	0.13049	-0.21059	0.10369	-0.00476	0.01268
8	251.83	0.02894	0.3591	-0.03413	0.12349	0.02053
8	255.41	0.32355	0.36824	-0.03404	0.09596	0.10427
8	258.99	-0.01686	0.32447	0.04145	0.14763	0.1067
8	265.42	0.22719	-0.11952	-0.03116	-0.1497	-0.03289
9	0	0.22018	0.18013	-0.09792	-0.03908	0.29143
9	4.29	0.07285	0.08916	-0.01864	-0.00639	0.19288
9	7.87	0.06722	0.31766	0.06559	0.05231	0.10179
9	15.79	-0.05813	0.41936	0.19839	-0.01835	-0.08052
9	21.51	0.24654	0.34257	0.12599	0.00943	-0.23969
9	30.87	0.02663	-0.01552	-0.00083	-0.10456	-0.27166
9	33.73	-0.11171	-0.16732	0.00094	-0.12737	-0.20438
9	38.74	-0.36181	-0.05341	-0.11482	-0.17032	-0.21059
9	41.6	-0.29275	-0.0069	-0.0992	-0.14633	-0.17549
9	45.89	0.12516	0.06007	-0.08923	-0.2816	-0.0375
9	50.91	-0.05628	-0.03764	-0.11978	-0.19224	-0.05894
9	55.2	-0.01386	0.0274	-0.12237	-0.12272	-0.14933
9	63.77	0.37865	0.11243	0.19404	0.10848	0.1441
9	69.49	0.38937	-0.06872	0.1138	0.14238	0.12262
9	72.35	0.09907	-0.07647	0.11921	0.08918	-0.02541
9	75.92	-0.13124	-0.15185	0.09126	0.0701	-0.16926
9	80.21	-0.19877	-0.04221	0.14506	-0.00132	-0.20274
9	85.93	-0.1755	0.03931	-0.13613	0.0123	0.02685
9	93.85	-0.10299	-0.04161	0.11362	0.00844	0.16388
10	0	-0.24926	0.01203	0.25195	0.05501	0.06211
10	14.69	0.14019	-0.28201	-0.13667	-0.04425	-0.32552
10	21.87	-0.03978	-0.0528	0.00846	-0.07616	-0.25238
10	30.47	0.52544	0.25421	-0.14293	0.02528	-0.07782
10	93.45	0.20957	0.16427	0.19802	0.07847	0.10813
10	97.75	0.10773	0.32648	0.16043	0.11202	0.14973
10	102.76	0.00122	0.16695	0.10356	0.02621	-0.02485
10	112.9	0.01498	0.04473	-0.00322	0.01291	-0.12122

## Sheet: EF(T3)
Chrom	cM	Yield	Moisture	TestWt
1	0.71	-0.00056	0.05369	-0.02144
1	7.15	0.01583	-0.10704	0.02689
1	14.34	0.01368	-0.18832	0.10003
1	17.92	0.01535	-0.23296	0.08016
1	23.66	-0.00257	-0.28858	0.13882
1	33.05	-0.0139	0.12415	-0.11108
1	40.92	-0.00646	0.20179	-0.07855
1	44.5	-0.02308	0.18396	-0.02839
1	48.07	0.00176	0.13325	-0.08247
1	61.85	0.01954	-0.02349	-0.02999
1	64.71	0.00822	-0.06279	-0.0225
1	77.02	0.00174	-0.06899	-0.03964
1	79.89	-0.00578	-0.04816	-0.06677
1	84.18	-0.01257	0.00815	0.05023
1	88.47	-0.01726	-0.10072	0.08766
1	93.47	-0.00469	0.07587	0.02798
1	96.33	0.00614	0.02037	-0.00728
1	101.34	-0.00527	0.03756	-0.03108
1	105.64	0.00048	0.0267	0.00152
1	109.21	0.01208	-0.00014	-0.02623
1	112.07	-0.02126	-0.08495	-0.00453
1	117.08	-0.01325	-0.302	-0.01644
1	125.69	0.00093	0.02237	-0.12074
1	160.34	0.00941	-0.04626	-0.16167
1	171.86	-0.0213	-0.00034	-0.06131
1	179.74	-0.00176	0.03549	-0.11737
1	182.6	0.00238	0.16785	-0.05423
1	186.18	-0.00262	-0.00729	0.00462
1	192.62	0.01173	0.07394	0.00295
1	195.48	-0.00809	0.13675	0.00982
1	204.78	-0.03502	-0.04314	0.08762
2	1.43	-0.00807	-0.0213	0.01833
2	33.91	0.00232	0.24143	-0.15196
2	37.48	0.01719	0.20267	-0.14793
2	43.95	0.01929	0.30453	-0.18062
2	48.24	-0.00048	0.28239	-0.11937
2	56.87	-0.01638	0.30426	-0.12922
2	67	-0.01245	0.22312	-0.04668
2	74.87	0.02727	-0.19726	0.06509
2	78.44	0.01433	-0.25776	0.05418
2	82.02	0.03475	-0.08745	-0.03852
2	91.42	-0.01985	-0.31613	0.0498
2	94.99	0.02513	0.20924	-0.06124
2	105	-0.00033	0.18658	-0.05674
2	112.16	-0.00914	0.22529	-0.04763
2	118.62	-0.03388	0.21068	-0.05268
2	140.39	-0.01492	-0.18847	0.13882
2	143.25	-0.00251	-0.08297	0.14237
2	148.25	0.006	-0.077	0.07517
2	151.11	0.01682	-0.00834	0.08821
2	161.25	0.01308	0.1449	-0.13763
2	168.44	0.00268	-0.19114	0.10693
2	189.62	0.02431	0.2186	-0.11508
2	197.55	0.00591	0.17738	-0.11005
2	213.02	-0.05784	-0.11485	0.07306
3	0.71	0.01353	-0.27445	0.16963
3	7.18	-0.00178	-0.2925	0.14481
3	15.84	-0.0109	-0.3285	0.12398
3	20.13	-0.01551	-0.2463	0.11916
3	22.99	-0.02731	-0.0656	0.05217
3	26.56	-0.00958	0.05604	-0.01753
3	122.81	0.00469	0.25012	-0.06344
3	205.21	0.01777	-0.06535	0.0418
3	214.52	0.00736	0.34188	-0.08783
3	221.71	0.05127	0.20695	-0.06974
3	291.8	-0.01517	0.25917	-0.10855
3	346.73	0.00931	0.0073	-0.01349
3	353.92	0.01334	-0.05746	-0.00088
3	356.78	0.02094	0.01125	-0.04837
3	362.5	-0.02544	-0.22359	0.13286
3	380.91	0.03193	0.37438	-0.12808
3	392.42	-0.00184	0.28938	-0.13967
3	398.86	0.00434	0.29524	-0.19948
3	401.72	0.01646	0.41032	-0.17493
4	1.43	-0.0313	-0.03223	0.06149
4	10.03	0.03826	0.18809	-0.10142
4	15.77	-0.02641	-0.24411	0.08902
4	22.23	-0.03065	0.05538	0.00322
4	25.09	-0.02077	0.13036	0.06811
4	34.39	-0.02484	-0.10005	0.15593
4	42.97	0.00414	0.07554	0.09653
4	53.85	-0.01686	0.0313	-0.10185
4	56.71	0.00954	0.07536	-0.13379
4	62.42	-0.01991	0.04588	-0.14592
4	72.51	0.01761	0.21166	-0.15383
4	78.94	0.0101	0.16352	-0.18714
4	83.95	0.02167	0.07847	-0.14253
4	94.73	-0.03498	0.10169	-0.0424
5	0	-0.00577	-0.20484	-0.00697
5	2.86	0.00679	-0.13947	-0.01169
5	7.86	-0.01566	0.01703	0.01419
5	15.76	-0.01599	0.14064	-0.04851
5	25.15	0.02579	0.07068	0.01876
5	33.05	0.03876	0.23177	-0.00399
5	44.68	0.01377	0.18677	-0.0762
5	48.25	0.02193	0.16537	-0.04399
5	53.27	-0.03125	-0.10518	0.04381
5	59.72	0.009	0.02508	-0.02457
5	64.73	0.04781	0.07818	-0.02364
5	92.19	0.00683	-0.27023	0.05246
5	106.62	0.00083	-0.17226	-0.00668
5	111.63	-2e-05	0.07818	0.00409
5	118.79	-0.00916	-0.03201	0.08305
6	2.86	-0.00717	-0.52494	0.18189
6	8.6	-1e-05	-0.56482	0.21958
6	11.46	-0.00786	-0.42998	0.1923
6	14.32	0.01062	0.37158	-0.17818
6	18.61	0.0212	0.16757	-0.10976
6	21.47	0.00711	0.09276	-0.12848
6	23.62	0.0041	0.06598	-0.0705
6	27.91	0.01114	0.01359	-0.05572
6	33.65	0.00613	-0.00691	-0.00015
6	37.22	0.01895	0.03204	-0.01591
6	45.8	0.02051	-0.26809	0.13137
6	50.09	0.011	-0.22387	0.16243
6	55.11	-0.0047	-0.2945	0.21175
6	71.95	-0.01222	-0.38971	0.12437
6	82.04	0.03026	0.32484	-0.14483
6	104.07	0.02009	0.18007	0.01879
6	106.93	0.02109	0.14042	0.03805
7	0	-0.02025	-0.12917	0.05304
7	31.84	-0.01336	-0.10143	0.10309
7	38.28	0.00397	-0.1079	0.11412
7	46.14	-0.01324	-0.10077	0.14672
7	50.44	-0.03551	-0.04774	0.11229
7	56.87	0.01488	0.07459	-0.08784
7	65.5	-0.0315	-0.05427	0.00211
7	72.65	0.02028	0.05745	-0.06408
7	76.94	-0.00598	0.05619	-0.02361
7	79.8	-0.00479	-0.12816	0.03674
7	85.52	0.01142	-0.12153	0.01882
7	92.7	0.00948	-0.2303	0.01936
7	96.99	0.00704	-0.16125	-0.0218
7	102.01	0.00603	-0.12161	-0.04295
7	108.45	0.00529	-0.23573	0.04444
7	117.78	0.01569	-0.20847	0.04768
7	122.07	-0.01039	-0.19894	0.07724
7	127.8	-0.02651	-0.24104	0.1477
8	0	0.00397	0.10508	-0.06736
8	2.86	-0.01417	0.01957	0.00112
8	6.44	0.01856	-0.0841	-0.04827
8	35.85	-0.01639	0.20405	0.03763
8	69.4	-0.00533	0.07615	0.04261
8	79.54	0.00142	0.03587	-0.00266
8	88.93	-0.01354	-0.0451	-0.04993
8	133.73	-0.03939	-0.16433	0.01381
8	141.65	-0.02029	-0.12643	0.03409
8	161.15	0.00975	0.13425	-0.01691
8	169.76	-0.00972	-0.00107	-0.02375
8	174.06	-0.00381	-0.06776	0.00528
8	176.92	-0.02429	0.03074	-0.03502
8	189.81	-0.02801	-0.07217	0.09926
8	194.82	-0.02769	-0.189	0.12935
8	198.39	-0.02142	-0.02452	0.03895
8	201.97	-0.02693	0.05897	-0.08055
8	251.83	-0.00622	0.14849	-0.02556
8	255.41	0.01694	0.14151	-0.03675
8	258.99	0.006	0.07828	-0.05151
8	265.42	0.0142	-0.12976	-0.00401
9	0	0.00695	0.16944	-0.12049
9	4.29	0.01968	0.04278	-0.05486
9	7.87	-0.00114	0.14514	-0.10966
9	15.79	-0.02759	0.30168	-0.11441
9	21.51	0.00416	0.41858	-0.12921
9	30.87	-0.02682	0.12351	-0.06552
9	33.73	-0.02794	0.13996	-0.03007
9	38.74	-0.01954	0.18041	-0.07647
9	41.6	-0.02111	0.19573	-0.07629
9	45.89	-0.01255	0.10767	-0.04002
9	50.91	-0.00609	0.25673	0.00508
9	55.2	-0.01391	0.26333	-0.05909
9	63.77	-0.0028	-0.23785	0.08141
9	69.49	-0.01602	-0.20755	0.02799
9	72.35	0.01189	-0.15046	-0.00471
9	75.92	-0.00815	-0.07833	0.03764
9	80.21	-0.02369	-0.00445	0.02747
9	85.93	0.01064	0.0014	0.00511
9	93.85	-0.05203	-0.08028	0.10317
10	0	-0.02313	0.17837	-0.00764
10	14.69	-0.01359	-0.32812	0.00613
10	21.87	-0.00021	-0.15145	0.02123
10	30.47	0.01897	0.26549	-0.09137
10	93.45	0.01096	-0.02118	-0.02137
10	97.75	0.00568	0.10099	-0.03697
10	102.76	-0.01136	0.00852	0.05096
10	112.9	-0.00843	0.05053	-0.0397

## Sheet: Louise x Penawawa
Chrom	cM	Yield	TestWt	FlourSolventRet	MillingScore	CookieDiam
1	2.32	0.00908	-0.02886	-0.19773	0.0808	0.00492
1	80.11	0.04945	0.02618	-0.03635	0.07992	-0.00248
1	87.69	0.14489	0.04274	-0.06657	0.23049	0.00207
1	91.68	0.18552	0.03055	0.01767	0.06939	0.00289
1	97.44	0.02052	0.00888	0.05341	0.01731	-0.00452
1	100.74	0.01694	0.02988	-0.01661	0.09377	0.00961
1	116.93	-0.14724	-0.01858	-0.09273	0.03755	0.01708
1	119.96	-0.03868	0.00012	-0.0238	-0.007	0.01138
1	125.95	0.02565	-0.02996	-0.03614	0.00535	0.00312
1	135.82	0.10907	0.00379	-0.04214	-0.01231	-0.00656
1	463.88	-0.36929	-0.04373	0.03601	-0.07761	-0.00741
1	467.74	-0.48671	-0.02384	-0.00594	-0.08537	-0.00767
1	470.91	-0.29923	0.00399	-0.02314	0.01024	-0.00079
2	0	0.2468	0.04376	-0.0145	-0.01723	0.00638
2	3.71	0.03013	0.02227	-0.0655	0.13959	0.00677
2	27.03	0.0143	0.04312	0.05994	-0.01049	-0.00923
2	34.44	-0.00037	0.01666	-0.11001	0.17575	0.0021
2	40.7	0.11554	-0.0119	0.09753	-0.12311	0.00161
2	47.86	-0.32915	0.03324	0.0323	-0.07939	-0.01634
2	51.11	0.1088	0.00446	-0.02495	0.0081	-0.00536
2	94.29	0.17636	0.01572	-0.10119	0.03597	0.01207
2	103.16	0.02383	-0.03439	0.02338	-0.11957	-0.00069
2	117.12	0.28714	0.01222	0.02231	0.07625	0.01321
2	140.72	-0.06869	0.01016	0.03074	-0.10029	0.00278
2	150.19	-0.05019	-0.01298	0.11741	-0.15903	-0.01674
2	153.5	0.11648	0.01961	0.14765	-0.05376	-0.01147
2	159.65	0.12672	0.02719	-0.06165	0.15488	0.00894
2	178.55	0.08474	0.02127	0.08504	-0.04398	-0.00402
3	2.06	-0.12164	0.0022	0.07745	0.00335	-0.00191
3	62.41	-0.45993	0.00158	-0.06884	0.16473	-0.01069
3	68.83	0.06834	0.01157	-0.01888	0.26917	0.00833
3	83.18	-0.018	-0.00123	0.23833	-0.08084	-0.0096
3	88.77	-0.26477	-0.02921	0.10973	-0.23562	-0.00921
3	102.16	-0.25454	-0.04069	0.07188	-0.12954	-0.01776
3	116.35	-0.24603	-0.04569	0.01107	-0.28108	-0.00199
3	128.82	-0.14341	0.00524	-0.02656	0.01349	0.00303
3	132.99	0.04495	0.03408	0.09506	0.19223	-0.00198
3	154.96	0.01013	0.00206	-0.10174	-0.01525	0.0054
3	176.34	-0.21061	0.02542	-0.15017	0.14499	0.01112
3	200.53	0.07223	0.01664	-0.13477	0.09891	0.01249
3	205.67	0.1536	0.03002	0.06658	0.05837	0.00253
3	219.03	-0.39429	-0.0306	-0.00887	-0.01887	0.00713
3	223.91	-0.0295	-0.0615	0.00523	0.02002	-0.00174
3	233.13	0.11579	-0.05588	0.03287	-0.07763	0.00301
3	241.67	-0.0021	0.0023	-0.00442	-0.00383	-0.00131
3	245.17	-0.08645	-0.05651	-0.05757	-0.05344	-0.00448
4	0.29	0.11003	-0.04015	-0.04283	-0.0345	0.01506
4	5.43	0.05033	-0.09432	-0.15192	-0.11641	0.00535
4	13.42	0.31577	-0.02011	0.07814	-0.09078	-0.00495
4	21.26	0.26173	-0.006	0.03516	-0.01788	-0.00433
4	30.21	-0.07571	0.01592	-0.08222	0.15539	0.00626
4	36.81	-0.06682	0.00552	0.00977	-0.00024	-0.00559
4	55.23	-0.07458	0.0108	-0.00621	0.01601	0.00308
5	0	0.09259	-0.00549	-0.03588	-0.103	0.00299
5	6.56	0.06923	0.07745	0.03602	-0.02919	-0.01039
5	14.17	-0.21945	0.04704	0.0699	-0.06887	-0.00981
5	342.23	-0.18881	-0.24925	0.10921	-0.33815	-0.00954
5	353.46	-0.1516	-0.14024	-0.09145	0.02393	0.00287
5	372.78	-0.01029	-0.05442	-0.03988	-0.14046	0.00436
5	380.08	0.03167	-0.02337	0.04077	-0.23305	-0.00929
5	385.81	0.15833	-0.02365	0.0972	-0.0698	-0.01068
5	389.54	0.12695	-0.00551	0.03722	0.02008	-0.00913
5	412.82	-0.02134	-0.00492	0.06243	-0.10746	-0.01187
5	426.18	-0.05843	-0.05125	0.10826	-0.09113	0.00195
5	430.29	0.04703	-0.02532	-0.0445	0.03392	-0.00138
5	434.28	-0.06737	-0.01077	0.01302	-0.10637	0.00706
5	441.48	-0.23082	-0.02538	-0.12773	0.04062	0.01562
5	448.17	-0.05209	-0.05872	-0.17681	0.04077	0.0129
5	453.89	-0.15622	-0.02437	-0.13528	-0.01633	0.01054
5	461.23	0.2323	-0.03465	0.04967	-0.07606	-0.00764
5	487.13	-0.11663	0.01323	0.06935	-0.03105	-0.0134
5	500.26	0.0955	-0.01417	0.01983	-0.15644	-0.00836
5	532.39	-0.05654	0.01071	0.16863	0.03259	0.00701
5	537.33	-0.00119	0.00182	0.03951	0.04435	-0.00503
6	0	-0.25704	-0.07389	-0.08621	-0.09248	0.01216
6	12.88	-0.08907	-0.02691	-0.0367	-0.03981	-0.00579
6	26.81	-0.12896	-0.01886	-0.08169	-0.19962	0.01362
6	37.63	-0.00828	0.02484	-0.01332	0.04092	-0.00659
6	53.84	0.0915	0.05915	-0.07194	0.16897	0.006
6	130.94	0.19114	-0.03633	0.17574	-0.09329	-0.00926
6	147.18	-0.09747	-0.02439	-0.1197	0.07159	0.0125
6	150.27	-0.05135	-0.00294	-0.20817	0.27902	0.01668
6	157.19	-0.2327	0.00847	0.14548	-0.09772	-0.00865
6	161.89	-0.01207	-0.01248	0.12994	-0.19608	-0.00422
6	169.29	-0.28768	-0.02036	-0.06166	0.13649	0.0031
6	196.44	-0.20839	0.01311	-0.04573	0.02634	0.00374
6	205.91	0.12376	0.06062	0.1149	-0.13876	-0.01926
7	0	-0.12484	0.07016	-0.08686	0.0789	0.00042
7	24.63	0.02181	0.01986	0.17735	0.0108	-0.00896
7	44.48	0.03086	0.04869	0.03502	-0.03158	0.0073
7	47.99	0.22947	0.01953	0.04041	-0.12285	0.00477
7	62.98	0.0456	0.00987	0.03756	-0.00015	-0.00738
7	69.7	-0.11755	-0.01007	0.10588	-0.05349	-0.01043
7	78.83	-0.12054	-0.00261	-0.03188	-0.14318	0.00272
7	83.37	-0.07525	0.02285	0.00613	-0.08934	-0.00094
7	90.85	-0.16907	0.03245	0.15825	0.01606	-0.00709
7	100.87	-0.25025	0.01043	-0.11795	-0.0505	0.0043
7	104.52	-0.29996	-0.01018	-0.16839	-0.01783	-0.00107
7	108.28	-0.1013	-0.03511	-0.04854	-0.01214	0.00872
7	126.51	0.07521	-0.00978	-0.0435	-0.03466	-0.00034
7	129.37	0.16692	-0.00368	-0.01521	0.00978	0.00763
7	140.91	0.01062	-0.03065	0.00344	-0.163	-0.0016
7	148.3	0.32859	0.01475	0.02061	-0.02646	-0.00108
7	158.77	-0.09314	-0.09585	0.02783	-0.0319	-0.00359
7	172.18	-0.12353	-0.01402	0.01588	0.11059	0.00056
7	200.62	0.12258	-0.04983	-0.20616	0.13068	0.00888
7	207.01	0.05718	-0.0254	-0.06894	0.07866	0.00711
7	216.11	0.04644	0.00868	0.11941	-0.1165	-0.00012
7	225.33	0.08717	0.03546	-0.11577	0.21334	0.00878
7	562.77	0.01896	-0.01373	0.00777	-0.10631	0.00598
7	565.02	0.25202	0.01	-0.03207	-0.1046	0.00345
7	578.23	0.11512	0.05755	0.04455	0.14327	-0.00968
7	589.06	0.16842	-0.02847	0.09881	-0.09306	-0.0148
7	595.77	-0.27298	0.0271	0.0728	-0.0487	-0.00177
7	614.76	-0.27433	-0.01609	-0.12905	-0.01579	-0.00094
7	628.08	-0.45726	0.0111	-0.14504	0.10236	0.00853
7	638.2	-0.14069	-0.00776	0.02608	-0.10114	0.00688
7	645.56	-0.18712	-0.03024	-0.0245	0.03938	0.00034
7	650.31	-0.05803	-0.04107	0.08852	0.06691	-0.00903
7	722.36	-0.07449	-0.01029	-0.0817	0.01905	0.01721
7	749.41	0.10129	-0.04438	0.13867	-0.20259	-0.00429
7	755.39	-0.10761	-0.01514	0.1691	0.07771	-0.00759
7	759.89	-0.16276	-0.00064	-0.09132	0.07242	-0.00215
7	774.94	0.1243	-0.01494	-0.05704	-0.19766	-0.00127
8	0	-0.0039	-0.01874	0.06421	-0.10699	-0.00445
8	14.67	-0.00168	-0.0004	0.09398	-0.03017	-0.00626
8	25.46	0.00922	0.00907	0.15303	-0.24593	-0.0075
8	30.22	0.00027	0.01714	0.11919	-0.15103	-0.00622
8	47.26	-0.01759	0.00255	0.05168	0.08804	-0.00236
8	56.48	-0.02131	-0.0022	0.03338	0.09051	-0.00186
8	64.74	-0.00332	-0.00256	-0.00355	0.06407	-5e-05
8	69.25	-0.00628	0.00187	7e-05	0.0029	-0.00056
8	72.79	-0.00203	-0.00381	-0.00341	0.01447	-0.00072
8	100.38	-0.00795	-0.00206	0.00486	-0.07346	-0.00195
8	103.77	0.00156	-0.00495	-0.00034	-0.06399	-0.00156
8	108.54	0.00135	0.01252	0.0302	-0.07066	-0.00247
8	117.89	-0.00643	0.02748	0.00328	0.01886	-0.00292
8	149.58	-0.01319	-0.03312	-0.0373	-0.0789	0.0016
9	0	0.00991	-0.0022	-0.02476	0.06723	0.00162
9	4	0.02762	-0.00429	-0.04085	0.0457	0.00268
9	75.9	-0.01574	0.00025	-0.01139	-0.00837	0.00122
9	149.97	0.01356	0.01012	-0.01595	0.18593	0.00243
9	159.61	-0.0004	-0.00534	-0.0233	0.01942	9e-05
9	166.84	-0.00065	0.0054	-0.00035	0.01014	-9e-05
9	185.6	0.01131	0.02361	-0.01643	0.05952	-0.00036
9	189.16	0.02039	0.01929	0.01233	0.00933	-0.00097
9	196.56	0.01323	0.01475	0.02909	-0.02207	-0.00195
9	202.71	0.01805	0.0093	0.01488	0.00049	-0.00063
9	205.78	0.021	0.01407	0.03552	0.01045	-0.00096
9	213.98	0.01244	0.01061	0.03113	0.03106	-0.00158
9	256.6	-0.00852	0.02327	-0.01637	-0.0463	-0.00188
9	263.54	-0.01098	0.02267	-0.0007	-0.02216	-0.00251
9	274.71	-0.0012	0.01884	0.00421	0.06678	-0.00092
9	280.05	0.01824	0.02243	-0.00173	0.02983	-0.00121
9	288.14	0.01401	0.01699	-0.02813	0.09429	0.0005
9	294.53	0.00758	0.02815	-0.00874	0.07641	-0.00058
9	301.05	0.00408	0.02009	-0.03152	0.05808	3e-05
9	310.27	0.01359	0.01378	0.00973	0.01303	-0.00071
9	322.96	0.00911	0.01984	0.03165	0.0163	-0.00092
9	333.24	-0.00289	0.01315	0.02422	0.02306	-0.00242
10	0	-0.02626	-0.02438	0.03948	-0.20511	-0.00235
10	9.65	-0.03085	-0.0112	0.01262	-0.02345	-0.00117
10	138.53	-0.00923	0.01643	0.009	-0.01436	-0.00097
10	142.3	-0.01365	0.00888	0.00493	-0.01638	-0.00087
10	160.1	-0.03076	-0.01929	-0.0074	-0.04057	0.00042
10	184.06	-0.04172	-0.02305	0.03362	-0.08859	-0.00271
10	188.79	-0.04628	-0.02336	0.00472	-0.09281	-0.0043
10	195.54	-0.04701	-0.02436	0.01636	-0.15205	-0.00403
10	200.77	-0.03423	-0.01572	0.02379	-0.16733	-0.0041
10	212.1	-0.03607	-0.01807	0	-0.09191	-0.00369
10	224.5	-0.02999	-0.00655	0.0394	-0.0901	-0.00422
10	238.32	-0.03758	-0.02719	0.03073	-0.19196	-0.00473
10	243.58	-0.04406	-0.02451	0.02965	-0.1914	-0.00466
10	252.26	-0.03753	-0.00933	0.03576	-0.15388	-0.00403
10	260.11	-0.03967	-0.02288	0.03702	-0.24641	-0.00559
10	270.77	-0.02522	-0.00015	0.03809	-0.08934	-0.00323
10	283.81	-0.02595	-0.01453	0.02528	-0.09238	-0.00401
10	287.67	-0.02775	-0.028	0.04205	-0.12515	-0.00442
10	301.6	-0.01285	-0.0197	0.04343	-0.03204	-0.00317
10	315.06	-0.02438	-0.00165	0.05443	-0.0738	-0.0026
10	329.15	-0.01039	-0.01149	0.03017	-0.18377	-0.0016
10	407.99	-0.01311	0.00801	0.04138	0.00559	-0.00292
10	417.25	-0.01495	-0.00683	-0.0021	0.04938	-0.00166
10	428.48	-0.01324	-0.00179	0.0413	-0.03851	-0.00472
10	431.61	0	0.00434	0.04305	-0.02402	-0.00413
10	438.87	0.00662	0.00032	0.02247	0.01376	-0.00342
10	442.35	0.00384	0.01043	0.05208	-0.05178	-0.00455
10	446.1	0.00279	0.00335	0.01734	-0.07074	-0.00316
10	457.26	-0.00059	-0.00232	-0.00524	-0.14746	-0.0014
10	522.29	0.01218	0.01901	0.02774	0.02448	-0.00069
11	0.27	0.01083	-0.02015	0.05398	-0.11451	0.00072
11	6.88	0.00995	-0.01549	-0.00522	-0.00686	0.00171
11	13.54	-0.01257	-0.03426	-0.01218	-0.03919	0.00102
11	31.35	-0.01539	-0.01723	0.00107	-0.06125	-0.00129
11	37.67	-0.01646	-0.01152	0.011	-0.03236	-0.00205
11	44.91	-0.01568	0.00268	0.02244	-0.02757	-0.00175
11	47.98	-0.01335	0.00768	-0.00544	0.08598	-0.00032
11	56.01	-0.01703	0.00197	0.01113	0.00048	-0.00192
11	61.87	-0.00546	0.01403	-0.01008	0.08082	-0.00041
11	78.39	0.00415	0.02727	0.00836	0.03811	-0.00264
11	87.1	0.00295	0.01272	0.02156	0.02708	-0.00346
11	93.46	0.00743	0.00371	0.03142	-0.05611	-0.00259
11	96.12	-0.0071	0.00472	0.03133	-0.01868	-0.00268
11	98.81	0.00206	-0.00715	0.02936	-0.07474	-0.00226
11	125.67	0.02918	0.01262	0.02344	-0.0145	0.00178
12	0	0.02052	0.01375	0.01472	0.0203	-0.00125
12	5.03	0.0304	0.01988	0.06386	-0.02989	-0.00175
12	20.29	0.01824	0.01137	0.0472	-0.07431	-0.00178
12	40.11	0.01688	0.03657	-0.03493	0.09937	0.00126
12	51.24	0.01043	0.03792	0.01062	0.08078	0.00057
12	57.02	0.01164	0.04018	-0.03503	0.11008	0.00054
12	61.74	0.00418	0.04209	-0.01039	0.04286	0.00062
12	69.49	0.00431	0.03397	0.00747	-0.03204	-0.00096
12	86.8	-0.01229	0.01372	0.00029	-0.06682	-0.00267
12	89.75	-0.00734	0.00963	-0.00237	0.02879	-0.0012
12	92.98	-0.00111	0.0126	-0.03083	0.09584	-0.00047
12	99.16	-0.0067	0.00734	-0.02747	0.07878	-0.00031
12	112.43	-0.01141	-0.00598	0.00859	-0.06189	-0.00108
12	116.37	-0.00423	0.0015	0.02102	-0.07686	-0.00182
12	187.03	0.00597	-0.00469	0.02544	-0.0744	-0.00251
13	1.41	-0.00185	0.01724	0.00095	0.00407	-0.00037
13	8.54	-0.00055	0.00377	-0.05458	-0.02276	0.00061
13	28.55	-0.00111	0.00555	0.03147	0.00412	-0.00098
13	41.55	0.02124	0.03577	0.00749	0.12158	-0.00166
13	46.9	0.01282	0.01851	0.02367	0.00303	-0.00131
13	51.96	0.01151	0.01012	0.03081	0.00774	-0.00242
13	58.22	0.02566	0.00962	0.02104	-0.103	-0.00124
13	76.14	0.01333	0.01186	0.02215	-0.16287	-0.00033
13	83.42	0.00047	0.02041	0.00297	-0.07958	0.00134
13	88.56	-0.00906	0.03302	0.00651	0.06586	0.0023
13	111.28	0.00015	0.01228	0.0231	0.07628	0.00095
14	0	-0.00034	-0.00055	-0.02146	-0.02455	-0.00015
14	9.91	0.0091	-0.00585	0.00147	0.00331	-0.00011
14	18.17	0.00476	0.0071	-0.00481	0.02893	0.00071
14	36.41	-0.00673	-0.00399	-0.00011	-0.0715	0.0006
14	42.11	0.00303	0.00793	-0.01224	0.051	0.00052
14	45.5	0.00219	0.01827	-0.00258	0.03576	-0.00035
14	51.16	-0.00619	0.00863	-0.00235	-0.04553	-0.0004
14	59.7	0.00053	0.01475	0.00022	0.04235	0.00053
14	65.18	-0.00996	0.01378	-0.00502	0.00202	0.00164
14	69.38	-0.00709	0.0127	-0.01825	0.00908	0.00092
14	74.67	-0.00962	0.00893	0.00265	-0.05259	-5e-05
14	78.47	0.00132	0.00355	0.01589	-0.0296	-0.0008
14	91.1	-0.00479	-7e-05	0.00664	0.00081	-0.00151
14	100.36	0.00546	0.00886	-0.02396	0.04624	-0.00021
15	0	0.07098	0.01442	0.00039	0.0268	0.00214
15	4.24	0.03697	0.03129	0.01415	-0.00148	-0.00159
15	7.1	0.00922	0.03792	0.00238	0.00265	-0.0018
15	14.72	-0.0025	0.01922	0.00326	0.00159	2e-05
15	21.42	0.02312	0.04145	-0.01793	0.03196	0.00383
15	27.27	0.09726	0.02559	-0.01294	0.02289	0.00324
15	30.88	0.05106	0.03704	-0.01995	0.00869	0.00298
15	45.47	0.03767	-0.00763	0.01085	0.0042	0.00219
15	56.94	-0.03418	-0.01064	-0.01047	-0.01089	-0.001
15	61.12	-0.01209	-0.03412	-0.0146	-0.04056	-0.00146
16	0	0.10962	0.03647	-0.01519	0.02069	0.00277
16	8.18	0.09249	0.01647	0.01939	-0.01543	-0.00104
16	14.39	0.10367	-0.00225	0.0154	-0.01569	-0.00224
16	31.56	0.0565	-0.0048	0.00223	0.02369	-0.00043
16	60.12	0.14175	0.00154	0.01109	-0.00792	0.00156
16	65.76	0.13233	0.02078	0.01092	0.00411	0.00145
16	68.91	0.13058	0.0193	0.03076	-0.00715	-0.00068
16	72.48	0.108	0.02997	0.00754	-0.00033	0.001
16	119.54	0.04505	0.04046	0.00753	-0.00845	0.0004
16	125.23	0.04104	0.02736	-0.0031	-0.00441	0.00362
16	137.21	-0.0138	0.01759	-0.00482	0.01339	-0.00088
16	139.55	-0.04235	0.04119	-0.0112	0.01796	-9e-05
16	180.32	-0.01251	-0.0101	-0.01053	-0.01136	0.00211
16	192.98	-0.03592	0.00265	-0.03745	0.01831	-0.00052
16	197.6	-0.02367	0.01708	-0.0204	0.02079	0.00012
17	6.45	0.10578	0.03893	0.01775	-0.01712	-0.00223
17	44.21	-0.01809	0.0099	-0.03162	0.01473	-0.00078
17	54.1	-0.01531	0.02547	-0.02887	0.01413	-0.00104
18	1.71	0.03016	-0.00317	-0.00156	-0.01026	0.00183
18	20.02	-0.03069	0.02116	0.05852	-0.09627	-0.00761
18	26.82	-0.03559	-0.0089	0.06691	-0.10824	-0.00892
18	31.75	-0.02915	-0.00168	0.05697	-0.11481	-0.00777
19	0	-0.08016	-0.04995	-0.01155	-0.02399	0.00417
19	10.42	0.01608	-0.03992	0.00422	-0.03508	0.00333
19	18.78	-0.01365	-0.02331	-0.00732	-0.03681	0.00095
20	0	0.01564	0.01105	0.00975	-0.01867	-0.00118
20	13.5	0.00925	-0.00479	-0.00781	0.0069	-0.0024
20	28.78	-0.01072	-0.01279	-0.00212	-0.00383	-0.00019
20	36.98	-0.02038	0.00154	0.00126	-0.02002	-0.00063
20	48.6	-0.03513	-0.039	0.02991	-0.08016	-0.00396
20	53.34	-0.00801	-0.05638	0.03171	-0.08563	-0.00452
20	65.98	-0.0583	-0.01634	0.0109	-0.03853	-0.00153
20	72.2	-0.07718	0.01526	-0.00312	0.00196	-0.00248
21	0	0.08007	-0.01553	-0.01034	0.01639	0.00167
21	6.37	0.07106	-0.03315	-0.00706	0.02404	0.0002
21	11.92	0.06939	-0.01999	-0.01317	-0.00057	-0.00148
21	34.53	-0.04896	0.0179	-0.00192	0.00894	-0.00063
21	44.19	-0.07435	-0.01403	0.02142	-0.02371	-0.00019
21	68.65	0.05565	0.03544	-0.00109	0.00722	0.00046
21	72.85	-0.01097	-0.01791	-0.00485	0.01412	0.00307
21	88.9	-0.01245	-0.00903	-0.02002	0.02785	0.00385
21	98.29	0.00626	0.01284	-0.03011	0.0427	0.00436
21	122.31	0.01716	0.01579	-0.00617	0.00849	0.00263
21	128.51	-0.00303	-0.01896	-0.00817	-0.01894	0.00384
21	132.01	-0.03251	-0.03417	-0.01457	-0.02632	0.00176
21	140.97	0.02516	-0.01229	0.0056	-0.00957	-0.0026

## Sheet: Seri x Babax
Chrom	cM	DaysToHeading	GrainNumber	Yield	PlantHt	1000GrainWt
1	0	-0.34419	-38.5351	-0.92026	0.10539	0.07689
1	13.89	0.74222	-79.5346	-1.88229	0.02344	0.15762
1	22.26	-0.13351	-9.96276	-0.63221	0.47329	-0.09193
1	28.91	-0.35716	2.87203	0.18059	-0.02744	-0.03091
1	37.38	-0.08332	17.5003	0.9345	-0.3017	0.26925
1	41.91	0.15669	19.6124	-0.36171	-0.25944	-0.40727
1	48.22	0.03709	81.9112	1.8831	-0.35651	-0.01813
1	57.95	0.02958	36.8175	0.9626	-0.07729	-0.35531
1	61.8	-0.16937	-92.1801	-1.41992	-0.01634	0.10239
1	81.19	-0.27974	37.8839	0.77258	0.31504	0.24973
1	87.82	0.38747	-12.5669	-0.72928	0.01992	-0.1736
1	92.86	0.2754	-41.1031	-1.48578	-0.3219	-0.0778
1	98.51	-0.14191	-39.7147	-1.09153	-0.16603	-0.16503
1	106.1	-0.27969	1.33325	-0.39619	-0.10694	0.03909
1	109.73	0.25904	8.04668	-0.5074	-0.06236	-0.10726
1	117	0.15394	-28.4422	-0.58943	-0.03408	0.03109
1	129.4	0.33496	-13.3085	-0.44344	0.30695	-0.18522
1	135.11	0.56135	12.7069	-0.11823	0.15779	-0.52685
1	141.69	-0.40436	32.6431	1.62633	-0.28543	0.07345
1	146	-0.75388	-2.1996	1.06204	0.19915	0.3788
1	155.29	-0.20555	-35.6524	-1.14229	-0.35073	-0.00565
1	162.74	-0.06148	-38.9698	-0.62768	0.11595	0.38778
1	171.93	0.6611	-6.12899	-1.28564	0.15679	-0.34056
1	190.98	-0.08658	-7.9141	-1.15695	-0.16102	-0.30453
1	210.46	-0.4372	35.7619	0.90345	0.49885	0.14018
1	215.67	-0.02599	9.19938	0.59492	-0.09812	0.24603
1	224.98	0.65874	19.9104	-0.81287	0.13019	-0.5329
1	239.11	-0.29855	-59.0844	0.69376	-0.4435	0.5184
1	244.78	-0.29285	15.8571	1.65478	-0.24124	0.15612
1	249.95	-0.01997	-21.1535	0.59584	0.15684	0.14039
1	254.44	-0.11136	-121.162	-1.36664	-0.06038	0.45571
1	269.27	-0.02079	-24.4981	-0.81486	0.62505	0.229
2	0.65	0.10219	39.5154	0.84888	-0.06702	0.023
2	6.84	-0.03612	-11.2566	0.48547	0.1347	-0.01161
2	12.12	-0.40782	30.1749	0.89276	0.48251	0.05004
2	59.82	-0.20398	18.8707	1.01952	-0.27928	0.30804
2	68.3	-0.13569	-17.0705	-0.38956	0.21772	-0.3428
2	72.8	-0.28121	7.04682	0.52856	-0.50231	-0.0925
2	76.54	-0.14776	-40.0953	-0.60108	0.05238	0.1749
2	86.47	0.22157	-16.8336	-0.65375	0.10166	-0.01379
2	105.99	-0.06671	41.5397	-0.1067	-0.09192	-0.27555
2	118.78	0.49515	-16.0054	-1.64326	-0.01278	-0.40067
2	128.07	-0.42535	20.6506	0.59442	0.17311	0.31379
2	136.69	0.17496	-9.52619	-0.82664	0.14892	-0.09636
2	144.09	-0.28441	25.2443	2.41823	0.12755	0.4646
2	159.11	0.67079	-46.5841	-3.30062	-0.10262	-0.80071
2	171.76	-0.12069	44.8011	0.60562	-0.03592	-0.14306
3	0	0.21102	43.6843	-0.25383	-0.11767	-0.55728
3	0	-0.1494	13.421	-0.24866	-0.1389	0.1448
3	7.2	0.28796	-41.4823	-2.53935	-0.15705	-0.52704
3	9.16	-0.24675	-29.8407	-0.44216	0.06096	0.62585
3	39.18	0.29781	-18.8088	-1.00993	-0.07693	-0.22872
3	41.87	-0.37382	4.77664	0.39355	0.37282	0.3739
3	47.66	0.28215	64.5952	0.5117	-0.40529	-0.22712
3	63.17	-0.58552	6.40605	1.02655	-0.23557	-0.06279
3	64.15	-0.01522	-63.9167	-1.6451	0.23049	0.14159
3	64.8	0.1288	25.1006	-0.94022	-0.15618	-0.76109
3	65.78	-0.29695	-16.8736	0.04502	0.24333	0.34499
3	66.76	0.07647	-33.3705	-0.86217	-0.29229	0.04558
3	67.41	0.07814	2.39116	-0.17407	0.3669	-0.05046
3	68.39	-0.27291	16.7722	1.36442	-0.12665	0.35423
3	70.74	0.05342	-41.2432	-0.73382	-0.06175	0.04345
3	122.3	0.01539	-36.1643	-0.56216	0.05594	-0.27051
3	139.84	-0.18848	-30.7544	0.15687	0.09745	0.48558
3	160.41	0.02335	4.33923	0.82531	0.25555	-0.03272
3	211.19	0.05769	17.306	1.61166	-0.17258	0.06888
4	0	0.22389	-131.69	-3.27332	0.38068	0.13569
4	9.23	0.1367	-75.0877	-1.21048	-0.34627	0.02864
4	15.96	-0.2602	-18.2694	-0.78027	0.09697	0.03741
4	24.85	-0.12116	21.4334	-1.12371	-0.22049	-0.30408
4	33.12	-0.0607	44.9432	0.75562	0.16402	0.01638
4	40.03	-0.05152	14.7451	0.08916	0.07494	-0.01025
4	49.01	0.04132	46.3674	1.95058	0.06894	0.11114
4	68.9	0.18399	-28.4088	-1.34804	-0.0197	0.11642
4	83.93	-0.53403	-16.4359	-0.19327	0.00204	0.38547
4	92.4	0.34653	17.6699	-0.22722	0.02606	-0.22916
4	103.29	-0.05423	-4.29265	-0.33537	0.03838	0.11651
4	106.84	0.01392	-13.9964	-1.40003	-0.30971	-0.24788
4	117.76	-0.25463	-31.3691	0.63844	0.045	0.26962
4	121.93	-0.13823	-2.74106	1.59361	0.36751	0.3786
4	125.46	0.37965	27.2429	-0.04845	0.06614	-0.25384
4	130.62	0.26404	-31.9424	-0.3201	0.31106	0.0401
4	138.72	-0.45791	11.2884	1.83793	-0.3941	0.46588
4	143.51	-0.22876	22.839	1.29811	-0.0214	0.14638
4	147.02	0.11913	-25.501	0.09866	-0.15522	0.24758
4	159.09	-0.29233	-22.5214	-0.78985	-0.21527	-0.39727
4	162.51	0.30786	-27.0878	-1.98523	-0.31871	-0.48144
4	175.16	0.0855	-22.9167	-1.10294	-0.38882	-0.31249
4	183.99	-0.11598	-12.7586	-0.04765	0.6254	0.37826
4	187.37	0.06924	0.41882	0.52713	-0.21403	0.02829
4	192.85	-0.20202	-27.9294	-0.43298	0.22235	0.33542
4	196.27	0.31452	-46.8479	-1.40717	-0.11248	-0.49038
4	205.58	-0.15038	-20.2849	-0.17504	-0.23148	0.11093
4	208.74	0.08126	-18.2872	-0.30032	0.21734	0.15671
4	221.73	-0.45527	-14.7787	0.98571	0.08043	0.42538
4	234.88	0.02896	1.34042	0.95847	0.54059	0.37976
4	256.51	-0.04843	23.4769	2.19069	-0.09502	0.54998
4	264.53	0.58018	86.3352	0.9366	0.04838	-0.7682
4	270.66	-0.01522	90.0186	1.71659	0.52034	-0.27644
4	283.65	-0.26059	34.6247	2.50939	0.04131	0.33073
4	304.76	0.49338	-27.2722	-0.27879	-0.20068	0.27029
4	307.27	0.09056	142.998	4.2326	0.0896	-0.09922
4	312.07	0.09086	18.9042	0.1084	-0.22119	-0.38961
4	320.51	-0.1841	20.8282	1.38231	-0.31104	0.42758
4	326.62	0.09798	29.3205	0.33541	0.37245	-0.2826
4	346.99	-0.51683	45.3349	2.8166	0.13599	0.33786
4	350.44	0.153	10.3206	1.67369	0.04054	0.10422
5	0.33	0.05934	9.4148	1.46372	0.08373	0.21815
5	6.34	-0.01973	-46.5456	0.02345	0.11033	0.55391
5	15.24	0.39951	-48.4817	-2.64301	0.04434	-0.23895
5	27.25	-0.27706	-35.8923	-2.17483	0.0122	0.19683
5	37.26	-0.0196	-2.95805	0.41865	-0.00762	-0.06013
5	69.18	-0.3554	0.12073	-0.19549	0.25661	-0.19916
5	72.82	0.2432	-58.5078	-1.33272	0.28283	0.17778
5	80.64	-0.01751	-39.7756	-0.63769	0.17357	-0.01246
5	88.18	0.03925	-60.8443	-0.22653	-0.0116	0.40069
5	99	0.24064	-124.43	-2.13725	0.02511	0.18903
5	109.8	0.19837	75.785	2.35983	0.18383	-0.03541
5	115.06	-0.04992	-60.637	-1.70487	0.26296	-0.05096
5	120.72	-0.02245	-27.9681	0.11314	-0.15659	0.32645
5	123.83	-0.24213	-29.8194	-0.35895	-0.03887	0.15821
5	136.69	-0.15647	34.327	0.3967	-0.09843	-0.01344
5	147.31	0.05007	-3.29574	-1.46704	0.00832	-0.34078
5	154.61	0.41718	-8.10294	-1.34951	0.03882	-0.40845
5	158.41	-0.01492	8.56003	0.32025	0.04902	0.19922
5	164.56	-0.21634	37.8326	0.2283	0.159	-0.32425
5	171.56	0.18045	34.0332	0.02367	0.06182	-0.25442
5	188.31	0.0026	7.76051	0.09099	0.2418	-0.01117
5	193.29	-0.49759	23.3867	0.44689	-0.25712	0.02536
5	196.3	-0.14434	50.6734	1.37094	-0.12592	0.12965
5	203.34	0.11022	-25.7088	-0.62817	-0.52689	-0.04933
5	206.97	-0.0015	40.8177	0.68407	-0.40545	-0.13559
5	213.99	-0.45281	8.61132	0.70206	-0.3676	0.25621
5	225.86	0.72265	-64.9496	-2.0518	0.5009	-0.44408
5	233.22	-0.23994	-24.1943	0.5564	0.17284	0.4626
5	243.08	0.20091	72.0985	2.17064	0.08169	-0.02354
5	281.9	0.19275	-85.0276	-2.22093	0.27966	0.22304
5	291.17	0.19549	-43.4188	-0.907	0.04571	0.12693
5	295.93	-0.29425	37.0861	0.878	-0.04404	-0.22927
6	0	-0.0453	9.80534	-0.6242	-0.24828	-0.21762
6	10.01	-0.04186	-6.77267	-0.48376	-0.13262	0.01782
6	36.84	-0.04045	-43.7452	-1.19985	-0.44544	0.13695
6	40.27	0.26706	-3.15556	-0.11957	0.40115	0.24483
6	44.81	-0.09156	-0.80979	0.18609	0.23099	-0.27114
6	48.42	-0.38422	12.9925	1.36874	0.09192	0.44808
6	52.06	-0.094	-14.2342	0.4126	-0.21751	0.07143
6	56.54	0.29885	-52.3421	-1.85767	-0.14339	-0.42978
6	82.15	0.17738	-51.0574	-1.85059	0.18325	-0.18954
6	125.48	-0.71145	9.38665	0.46248	-0.07401	0.07524
6	129.68	-0.46002	-31.9811	-0.12547	-0.09464	0.31785
6	132.5	0.55464	19.6107	-1.05418	-0.05251	-0.57565
6	148.5	0.32086	-24.3676	-0.23425	0.17798	0.0476
6	154.48	0.32949	57.3798	1.29651	-0.12784	-0.05799
6	164.14	0.01075	27.0834	0.57042	-0.22625	-0.32183
6	168.91	0.1466	9.84658	0.43642	-0.08808	-0.33886
6	174.94	-0.43415	-40.9492	-0.6778	0.10089	0.38061
6	179.25	0.25081	37.7664	-0.05579	0.22875	-0.13128
6	197.26	-0.31592	-26.257	0.43224	-0.06592	0.24165
6	210.89	-0.12512	-50.5834	-0.7486	-0.01143	0.09189
6	222.12	0.3724	-96.4074	-1.57205	0.12383	0.46128
6	226.91	0.10531	-64.3218	-1.37526	0.01787	0.01063
6	230.9	-0.36761	-17.6878	0.23009	0.26575	0.34182
6	237.97	-0.34263	-23.644	-0.5738	0.12703	0.23891
6	244.84	0.35973	15.9376	-0.1668	-0.17884	-0.54099
6	257.1	-0.20528	30.2877	1.2536	-0.56995	0.3706
6	265.44	0.60324	93.2646	1.15757	0.26405	-0.56863
6	272.77	0.22361	22.4804	0.22296	-0.46937	-0.05097
6	278.97	-0.19167	-7.6184	0.47733	0.34774	0.44976
6	287.02	-0.17819	16.7307	-0.53023	0.30264	-0.54638
6	323.67	0.1638	21.0681	0.15671	-0.27915	0.03944
6	328.97	-0.17172	-4.33959	-0.44606	-0.15359	-0.18102
6	342.43	0.50329	-0.2892	-1.12037	0.11757	-0.53145
6	348.48	-0.2562	35.4493	1.01994	0.09691	0.24562
7	1.01	0.45121	-11.2475	-0.43109	0.00272	0.23551
7	7.91	-0.31578	-24.6548	-0.28018	0.01573	0.10011
7	11.04	0.53426	-13.3658	-0.38757	0.22964	-0.3821
7	24.83	0.14857	68.9193	1.45538	0.26392	-0.21748
7	33.44	-0.53303	22.1462	0.14675	-0.40126	0.10095
7	48.08	0.05133	-76.2147	-2.05612	-0.53995	-0.16822
7	56.67	-0.01557	8.81225	-0.53366	0.03548	0.04777
7	62.91	0.24607	-7.92519	-0.72396	0.29282	-0.07307
7	70.71	-0.32552	-1.8003	0.56017	-0.53362	0.35708
7	76.17	-0.04863	-8.08783	-0.444	0.28071	-0.26347
7	80	0.44468	10.5651	-0.56515	-0.258	-0.36681
7	90.03	-0.32585	-6.06744	0.11442	0.16984	0.06626
7	96.61	-0.43944	12.8092	2.40703	-0.22507	0.85469
7	103.66	0.2523	19.7246	0.94364	0.34149	-0.19298
7	107.04	0.26663	-38.0422	-0.48277	-0.1178	-0.07905
7	131.92	-0.3839	32.4215	0.34886	-0.43584	-0.15299
7	136.15	-0.03029	20.864	0.49793	-0.02301	0.03566
7	139.26	-0.14924	-9.16369	0.71632	-0.09349	0.40775
7	148.01	0.16681	-14.6998	-0.43851	-0.00184	-0.09766
7	153.27	0.31447	-22.4602	-1.16498	0.12787	-0.22312
7	163.57	-0.29236	-27.6649	-0.61607	-0.27816	0.07548
7	167.1	-0.04573	24.4561	0.68165	0.39342	0.14721
7	171.86	0.29907	13.9099	-0.46912	-0.06892	-0.31605
7	177.64	0.15499	10.5793	-1.22267	0.19456	-0.17374
7	182.51	0.24942	7.57753	-1.47709	0.10798	-0.5635
7	199.95	0.41093	4.35563	-0.87832	0.24275	-0.36365
7	210.65	0.02953	19.853	0.30331	-0.05819	-0.24941
7	221.32	0.05225	51.0486	2.38272	0.40241	0.49184
7	237.03	-0.10728	112.238	1.70467	-0.05134	-0.3753
7	244.05	0.45328	4.86031	-0.85366	0.14395	-0.56749
7	250.38	-0.42564	-31.5471	0.21173	0.11606	0.64602
7	254.23	0.35665	-28.0855	-0.13955	-0.1731	0.07155
7	268.26	-0.01548	-15.2972	1.26179	-0.14359	0.34438
7	279.16	-0.15772	38.9622	0.98839	0.36787	-0.20746
7	282.19	-0.12163	66.8714	1.79317	-0.09466	0.15668
7	300.06	0.08214	-28.3038	-2.11691	0.12895	-0.20811
8	0	-0.00277	-0.52139	-0.04946	0.00316	0.00028
8	0	0.00364	-1.57892	-0.12243	0.0016	-0.00026
8	0.33	-0.00144	-2.13428	-0.10375	-0.00422	-1e-05
8	4.6	0.00568	-0.15748	-0.13083	0.00365	-0.00129
8	35.92	0	5.85867	0.21484	-0.00311	0.00019
8	36.59	0.00155	-3.72743	-0.10084	-0.00535	0.00018
8	42.21	0.0118	-3.85442	-0.33648	0.00209	-0.00095
8	48.87	0.00284	-0.5131	-0.17419	0.01046	0.00029
8	62.29	0.00217	-4.45518	-0.26558	0.0066	0.00049
8	67.56	-0.00401	1.39172	0.23227	0.00839	0.00126
8	74.13	-0.00903	2.65461	0.44575	0.00923	0.00255
8	75.16	-0.0029	2.76338	0.28104	0.00937	0.00161
8	75.51	-0.00502	4.43673	0.37703	0.00817	0.00185
8	78	0.00234	5.12952	-0.02243	0.00195	0.00025
8	83.28	0.00041	4.61234	0.01738	-0.00148	0.00018
8	84.99	0.00085	4.43562	0.08019	-0.00399	6e-05
8	87	0.00078	5.36144	0.1777	0.00116	0.00092
8	93.17	-0.00071	8.1634	0.25441	0.00572	0.0008
8	93.22	0.00019	6.871	0.13709	0.00559	0.00035
8	95.98	-0.00219	14.1899	0.37625	0.00769	-0.00078
8	97.67	-0.00413	9.19405	0.21479	0.00469	0.0003
8	101.03	-0.00112	5.37577	0.10717	0.00433	0.00066
8	101.35	0.00354	8.37184	0.24171	0.00653	0.0009
8	104.93	0.00085	0.43956	-0.0314	0.00112	0.0011
8	121.44	-0.00788	-4.34503	-0.10042	-0.00427	0.00166
8	132.78	0.00748	4.91512	0.09556	0.01313	-0.00061
8	143.51	0.00301	0.30058	0.19644	0.0046	0.00245
8	144.68	-0.00348	2.6212	0.15574	0.00356	0.00129
8	158.99	-0.00067	9.58211	0.13212	0.01137	-0.00061
8	163.85	0.00678	4.79303	-0.0309	-0.00197	0.0003
8	168.65	0.00305	2.81708	-0.13574	-0.0016	-0.0005
8	180.17	-0.00308	0.05566	0.08263	0.01601	0.00202
8	192.76	-0.00276	-5.26766	-0.1687	0.01007	0.00067
8	221.24	-0.00063	2.10176	0.05982	-0.00144	0.00038
8	226.35	-0.00079	0.136	-0.1038	0.00404	-0.00096
8	230	0.00639	-4.39864	-0.25596	0.00982	-0.00039
8	241.65	-0.00275	-1.05437	0.09714	0.00685	0.00139
8	249.79	-0.00908	1.3332	0.36214	0.00045	0.00367
9	1.85	9e-05	2.66027	-0.00356	0.00362	-0.0005
9	10.77	7e-05	3.40051	0.05049	-0.00198	-0.00044
9	23.66	0.00439	-8.5898	-0.23583	0.00707	0.00121
9	30.8	0.00626	-6.78648	-0.18373	0.00566	0.00094
9	44.03	-0.0037	-8.64617	-0.00521	0.00043	0.00292
9	47.52	-0.00115	-3.71747	0.11374	0.00291	0.00198
9	57.9	-0.0029	-2.84383	0.15997	0.01309	0.00222
9	60.84	-0.0009	-0.25084	0.20133	0.01427	0.00178
9	64.65	-0.00203	-2.80891	0.18516	0.01147	0.00228
9	72.59	-0.0005	2.60086	0.29079	0.00118	0.00159
9	78.81	-0.00249	-2.09419	0.01362	-0.00018	0.00123
9	81.92	0.00147	1.17246	0.16617	0.00375	0.00101
9	88.47	-0.00289	-2.22245	0.13949	-0.00235	0.00202
9	96.51	-0.00227	-0.97105	0.07658	-0.00405	0.0019
9	101.67	-0.001	3.99723	0.13548	-0.00704	0.00083
9	112.08	-0.00163	-4.35259	-0.15005	0.00242	0.00214
9	120.39	-0.00315	1.92575	0.16931	-0.00257	0.00237
9	130.35	-0.00172	0.98864	-0.0193	0.00218	0.00119
9	136.88	-0.00357	-0.6399	-0.06666	-0.00445	0.00032
9	143.1	-0.00153	-1.79088	-0.05928	-0.00195	0.00036
9	147.39	-4e-05	1.46237	0.06101	-0.00108	0.00016
9	161.3	-0.00289	3.18771	0.23448	-0.00321	0.00088
9	165.58	-0.00432	2.69181	0.12568	0.00295	0.00032
9	177.77	-0.00595	3.29541	0.20729	0.00608	0.00021
9	222.33	-0.00479	-0.13732	-0.12724	0.00365	-0.00032
9	225.02	-0.00413	-6.15728	-0.26497	0.00074	0.00031
9	229.25	-0.00077	0.13959	-0.18043	-0.00174	-0.00157
9	236.94	-0.0037	0.8502	-0.12618	0.00516	-0.00171
9	240.96	-0.00727	-3.38049	-0.161	0.00039	-0.00026
9	244.92	-0.01113	-2.23031	0.01323	-0.00034	0.00165
9	252.98	-0.00467	-1.29935	-0.01897	1e-05	-0.00057
10	0	0.00363	1.25277	0.11714	-0.00441	-5e-05
10	0	0.00353	3.91252	0.12851	-0.01391	-0.00119
10	12.9	0.00121	8.5062	0.18674	-0.01372	-0.00076
10	14.04	-0.00382	4.75501	0.09686	-0.01294	-0.00105
10	15.31	-0.00306	5.78423	0.18602	-0.01628	0.00075
10	15.33	0.00166	3.83123	-0.03082	-0.02064	-0.00069
10	17.68	-0.00126	0.72942	0.01675	0.0021	-0.00041
10	17.91	-0.00264	-0.96021	0.01981	0.00082	0.00034
10	31.88	0.00103	2.22826	0.20902	0.00036	0.0003
10	32.01	0.00106	2.42456	0.16008	0.00629	0.00048
10	33.46	0.00077	0.29398	0.07802	0.00315	-9e-05
10	36.88	0.00112	-3.61038	0.11051	0.00208	0.00184
10	39.23	-0.00088	-4.52093	0.05827	0.00248	0.00277
10	43.19	0.00033	-7.08678	0.02893	0.00279	0.0022
10	43.89	-0.00509	-5.54979	0.08096	0.00345	0.00298
10	47.11	-0.00114	1.27791	0.13847	0.00628	0.00249
10	52.41	-0.00296	1.40463	0.07313	0.00546	0.00083
10	98.23	-0.0038	0.3218	0.04057	-0.0043	0.00034
10	99.52	-0.0014	1.30575	-0.0061	-0.00287	-0.00035
10	103.88	0.00019	1.46566	0.15858	0.00754	0.00115
10	105.52	0.00204	0.99114	0.20794	0.00512	0.00239
10	118.4	-0.00272	-9.34351	-0.14505	-0.00129	0.00276
10	120.09	-0.00611	-1.47115	0.09712	-0.0052	0.0012
10	122.24	-0.00405	2.33308	0.13717	0.00756	0.00085
10	124.02	-0.00525	0.8996	0.18266	0.00578	0.00171
10	129.45	0.00116	2.62414	0.09746	0.00191	-0.00045
10	130.75	-0.00052	-0.54961	-0.08461	0.00202	-0.00074
10	157.67	-0.00066	0.87434	-0.01127	-0.00723	-0.00063
10	185.21	0.00278	1.95584	0.01746	-0.00046	-0.00139
10	190.8	-0.00463	3.5118	0.2546	0.00531	0.00062
10	192.26	-0.00188	1.31262	0.08613	0.00853	-0.00042
10	212.35	0.00413	-2.67795	-0.13886	-0.00468	-0.00091
10	230.57	0.00133	-4.41017	-0.18537	0.00087	-0.00066
10	235.4	-0.00043	-7.87801	-0.31015	-0.0009	-0.00139
10	239.68	0.00042	-1.94859	0.15853	0.01559	0.00165
10	253.93	0.00068	-6.87108	0.1361	0.01263	0.00313
10	265.03	0.00056	0.04988	0.42179	0.01425	0.00351
10	270.12	-0.00195	-6.24489	0.31587	0.00496	0.00499
10	274.94	0.00197	-9.20511	-0.10121	-0.00293	0.00245
10	279.08	0.00573	1.55448	-0.05382	-0.00122	-0.00178
10	279.44	0.00588	0.99176	0.03386	-0.00275	-0.00062
10	281.17	0.00264	-3.10638	0.03326	0.00377	0.00084
10	283.22	0.00296	-1.48954	0.00797	0.00602	0.00046
10	311.73	-0.00076	1.04752	0.08525	0.005	-4e-05
10	314.6	0.00624	2.22133	0.04216	0.00304	-0.00089
11	2.74	-0.00616	2.33219	0.16646	0.00278	0.00093
11	28.94	0.00459	5.58697	0.23159	-0.00382	0.00107
11	38.84	0.003	2.93612	-0.0349	-0.00508	-4e-05
11	42.96	0.00106	2.35083	-0.01598	-0.00738	-0.00018
11	54.4	-0.00549	11.8216	0.35443	-0.00784	-0.00059
11	63.4	-0.01108	10.0403	0.29949	-0.00496	-0.00028
11	71.3	-0.00923	11.7074	0.33526	-0.00065	-0.00111
11	85.17	-0.00305	8.29403	0.24971	-0.00242	-0.00093
11	91.33	0.00119	8.83071	0.29981	0.00465	0.00025
11	105.05	-0.00364	0.2906	0.08501	-0.01035	0.00052
11	125.41	-0.00229	5.00976	0.03676	0.00024	-0.00138
11	130.03	-0.00126	3.65633	0.12602	0.00352	-0.00013
11	138.09	-0.00038	1.08719	-0.05806	0.00122	-2e-05
11	142.85	-0.00571	3.32549	0.05223	-0.00397	-0.00029
11	153.58	-0.00342	-3.19777	-0.2802	-0.00559	-0.00088
11	157.86	-0.00377	-6.27398	-0.25604	-0.00752	-2e-05
11	171.1	-0.0034	9.61374	0.17421	-0.0029	-0.00128
11	176.81	-0.00223	3.27244	-0.11867	-0.01294	-0.00201
11	187.92	-0.00996	8.68323	0.15464	-0.01282	-0.00196
11	194.07	-0.00748	11.6131	0.25695	-0.01574	-0.00188
11	201.42	-0.00707	6.80448	0.08139	-0.00825	-0.00198
12	22.12	-0.01159	-8.44856	-0.2878	0.00822	0.0009
12	39.95	-0.01266	-4.75716	0.0116	0.01182	0.00254
12	88.01	-0.00438	0.50138	0.28158	0.01039	0.00177
12	91.6	-0.00202	1.86779	0.22272	0.0138	0.00082
12	99.47	-0.00599	2.82255	0.20827	0.01466	0.00089
12	108.15	-0.00707	0.01115	0.30806	0.01078	0.00217
12	117.48	-0.00087	-0.51268	-0.00657	0.00167	0.00031
12	128.72	-0.00031	0.75159	-0.02584	0.00162	-0.00042
12	141.72	-0.00049	2.08363	0.02809	0.00415	-5e-05
12	147.36	-0.00043	3.55663	0.11149	-0.00019	8e-05
12	152.63	-0.00043	0.23402	0.03279	-0.00597	6e-05
12	170.12	0.00029	-7.55923	-0.2042	0.007	0.00058
13	0	0.00653	-5.85505	-0.215	0.00346	0.0012
13	4.59	0.00409	-7.53537	-0.25512	0.00164	0.00125
13	11.25	0.01012	3.27205	-0.09381	-0.00055	-0.00087
13	50.3	0.00068	-1.87282	-0.12499	0.0001	-0.00062
13	64.89	0.00187	-8.22301	-0.3987	-0.00518	-0.00045
13	72.16	-0.00032	-0.37036	0.01271	-0.00285	-8e-05
13	75.78	0.0003	-0.15923	0.06572	0.00057	0.00035
13	84.12	-0.00017	0.00428	0.00911	0.00221	0.00031
13	90.19	-0.00019	-2.75799	-0.10717	-0.00321	0.00016
13	106.27	0.00192	-0.11169	-0.10639	0.00646	-0.00021
13	120.44	0.00223	2.01304	-0.00301	0.0015	-0.00078
13	133.45	0.00148	0.90939	-0.01533	0.00079	9e-05
13	143.26	0.00013	-6.00177	0.07841	-1e-05	0.00214
13	149.94	0.00098	-13.1001	-0.16502	0.00581	0.001
13	159.54	-0.00644	-9.68249	-0.2002	0.00101	-0.00016
13	162.86	-0.00512	-7.91506	-0.05304	-0.00139	0.00026
13	166.08	-0.00071	-7.31222	-0.2391	0.0012	-0.00107
13	182.38	-0.00437	-6.89391	-0.2049	-0.00202	0.00027
13	184.67	0.00066	-6.77426	-0.29264	0.00075	-0.00047
13	188.83	0.00164	-7.63278	-0.20399	0.00517	0.00083
13	194.47	0.00649	-1.24898	-0.17948	0.00537	-0.00082
13	206.19	0.01086	-6.89805	-0.44829	-0.00064	-0.00135
13	209.08	0.00595	-5.58932	-0.39767	0.00124	-0.00094
13	216.34	-0.0015	-4.93942	-0.01931	-0.00154	0.00106
13	235.29	-0.00645	-0.8495	-0.04118	0.00136	0.00112
13	239.38	-0.00437	-6.01616	-0.31047	0.00449	0
13	247.69	0.0015	-1.97915	-0.17931	0.00504	-0.00033
13	294.49	-0.00308	-2.36389	-0.05323	0.00041	0.00045
13	299.9	0.00307	2.172	0.00795	-0.00159	-0.00072
14	0	-0.00238	-1.78365	0.09129	-0.00137	0.00027
14	17.36	-0.0008	-2.47712	-0.03654	0.0022	0.00058
14	32.38	0.00399	4.36079	0.22712	0.00468	0.00107
14	32.7	0.00217	-2.95978	-0.17134	0.00473	-0.0001
14	42.44	0.00146	-1.41604	-0.10405	0.00092	-0.00027
14	43.63	0.00086	-1.06497	-0.04731	0.00039	-0.00018
14	66.44	0.00057	1.1551	0.08604	0.00274	-0.0001
14	68.07	-0.00998	1.10877	0.31103	0.00034	0.00205
14	69.05	-0.01301	1.9649	0.26113	-0.00898	0.00182
14	69.72	-0.01027	0.93233	0.27561	-0.00831	0.00091
14	83.79	-0.00825	6.78377	0.35688	-0.01488	-0.0005
14	86.47	-0.00771	2.42097	0.22999	-0.01581	-0.00042
14	87.45	-0.01238	-1.61275	0.25832	-0.0101	0.00191
14	103.34	-0.00254	-0.10371	0.16544	-0.00877	0.00055
14	130.88	-0.00797	-3.05323	-0.0863	0.00084	0.00132
14	131.21	-0.01296	-1.24873	0.1381	0.0092	0.00258
14	157.71	-0.01146	-7.5242	-0.07968	0.00805	0.00178
14	159.05	-0.00777	0.86766	0.13764	0.00881	0.0013
14	172.95	-0.00085	1.7983	-0.01029	0.0027	-0.00065
15	0	-0.00078	-2.48463	-0.06825	0.04679	-0.00028
15	29.91	0.00219	-15.2027	-0.35682	0.0133	0.00034
15	37.38	0.00455	-1.40103	-0.26264	0.0189	-0.00221
15	41.55	-0.00154	17.9549	-0.01007	0.03836	-0.00065
15	53.12	-0.0101	15.2999	-0.09534	0.0184	-0.00181
15	69.28	0.00597	-21.4812	-0.42383	-0.01424	-0.00326
15	83.77	0.01821	-17.1785	-0.67833	-0.02839	-0.00671
15	91.58	0.01732	-8.93361	-0.53815	-0.01157	-0.00675
15	93.77	0.01468	-13.647	-0.52353	0.03812	-0.00345
15	109.1	0.01507	-11.9479	-0.39033	0.02108	-0.00277
15	137.57	0.00582	-14.2221	-0.41272	0.13991	-0.00044
15	145.75	0.00089	-9.81608	-0.19399	0.07475	0.00262
15	157.73	-0.00538	-1.07995	-0.08784	-0.08449	0.00106
15	165.33	-0.00261	-2.6011	-0.06197	-0.09113	0.00211
15	168.65	-0.00279	1.77389	-0.02913	-0.01045	0.00283
15	173.68	0.00396	22.9908	0.164	0.01344	0.00181
15	180.31	0.00304	3.26082	0.05923	0.13133	0.00343
15	194.6	-0.01005	9.26644	0.37066	0.02784	0.00903
15	204.07	-0.00554	3.89222	0.32368	0.0737	0.00783
15	212.94	-0.02018	-26.6344	0.10516	-0.03138	0.01186
15	219.78	-0.01355	7.36608	0.3653	0.0627	0.00946
15	237.64	-0.00678	22.121	0.07959	0.06687	-0.00109
15	245	-0.00444	-0.56836	-0.12324	-0.0257	-0.0007
15	249.17	-0.00486	18.9029	0.03567	-0.07966	-0.00377
15	260.04	-0.00465	3.25564	-0.06494	-0.05031	-0.00031
15	268.32	-0.00434	5.90162	-0.17068	0.02291	-0.00154
15	278.56	-0.00098	18.9328	-0.0989	-0.05785	-0.00517
15	332.56	-0.00438	-0.54856	0.11465	0.01969	0.00117
15	337.37	0.00326	3.16901	-0.01276	0.0156	-0.00162
15	350.57	-0.00033	-6.90614	-0.08972	0.02924	0.00068
16	0	-0.00146	-2.54976	0.02826	-0.05151	0.00191
16	0.32	-0.00727	-5.85171	-0.08604	-0.0603	0.00097
16	2.31	-0.00375	4.62158	0.17719	0.01069	0.00067
16	9.66	-0.00028	6.87754	0.09342	-0.02593	0.00075
16	29.02	2e-05	2.99421	-0.2357	-0.00759	-0.00466
16	43.69	-0.00539	0.63063	-0.1289	0.05661	-0.00062
16	55.49	0.0079	-4.87821	-0.29493	0.06626	-0.00338
16	93.67	0.00176	2.92114	0.12235	0.05087	0.00201
16	95.9	-0.01018	6.87722	0.31525	0.02881	0.00486
16	100.27	-0.00528	2.88519	0.10123	-0.08269	0.00117
16	107.12	-0.00754	22.2281	0.23481	0.06303	0.00055
16	107.77	0.00356	8.56095	-0.05574	0.02395	0.00012
16	108.1	0.00158	-16.1618	-0.20375	-0.01972	0.00125
16	110.41	0.00091	11.8213	0.09255	-0.05738	0.00088
16	112.42	0.0013	29.2567	0.38624	-0.01475	-0.00144
16	112.75	0.00114	12.8491	0.30241	-0.02853	0.00074
16	114.07	-0.0009	-0.18927	0.08241	-0.00942	-0.00391
16	116.4	-0.00234	15.6857	0.25851	0.00092	0.00067
16	124.58	-0.00196	3.94238	0.10644	-0.01826	0.00071
17	0	-0.00463	-1.06602	0.0403	-0.00136	0.00043
17	71.48	-0.00071	2.91194	-0.02347	-0.0934	-0.00179
17	85.92	-0.00673	3.34629	0.11587	-0.06433	0.00135
17	89.7	-0.00394	1.21854	-0.05252	-0.01416	-0.00146
17	113.84	-0.00538	2.16007	0.04865	0.07771	0.00289
17	123.04	-0.0033	-3.79828	0.02394	0.01117	0.00088
17	127.59	0.00056	3.22288	0.1543	-0.00588	-0.00012
17	135	0.00255	-3.27483	0.0379	0.04508	-0.00042
17	178.69	0.00925	1.00626	-0.19825	0.03	-0.00491
18	0	-0.01365	-6.11529	0.02066	-0.06205	0.00011
18	2.35	-0.01171	17.8401	0.36797	-0.04969	0.00106
18	2.41	-0.01297	39.9936	0.55767	0.07695	0.00343
18	30.22	-0.00098	-0.91864	0.1314	0.00903	0.00186
18	51.06	0.00164	4.50173	-0.08317	0.00686	-0.00252
18	63.72	-0.00694	11.7476	0.07035	-0.17191	0.00062
18	83.58	-0.01165	46.9147	0.40785	0.00581	-0.003
18	88.89	-0.01442	29.8459	0.25562	-0.0297	-0.00114
18	128.29	-0.00935	-12.302	0.08442	-0.07006	0.00565
19	0	0.01893	6.49235	-0.26749	0.00988	-0.0087
19	0.66	0.02433	-9.69325	-0.4351	0.03995	-0.00952
19	4.36	0.0236	7.4455	-0.22844	0.17898	-0.00586
19	10.42	0.01762	-4.05402	-0.24306	0.11262	-0.00425
19	17.07	0.00014	3.7634	-0.08741	0.00901	0.00032
19	26.88	0.00023	2.88292	0.17385	0.01135	0.00064
19	41.21	-0.00011	-11.6081	0.00253	0.01091	0.00171
19	45.62	0.00175	18.0799	0.13728	0.00107	-0.00167
19	89.31	0.00461	6.32916	-0.05789	0.00992	-0.00253
19	97.15	0.00096	4.21225	0.01675	0.01165	0.00012
19	102.99	-0.00351	-0.50569	-0.03889	0.01516	0.00097
19	131.18	0.00115	-6.67525	-0.11175	0.06461	4e-05
19	134.55	-0.00054	14.0688	0.13476	-0.00267	0.00021
19	139.93	-0.00377	-13.8776	0.08898	0.01438	0.00447
20	0	0.00161	3.09836	-0.01431	-0.02989	-0.00216
20	3.68	-0.00386	-9.35078	-0.06434	0.00564	0.00114
20	3.74	0.00029	-12.1827	-0.20166	0.0247	-0.00035
20	9.17	-0.00778	-2.77341	-0.03733	0.02202	0.00296
20	11.16	0.00085	-7.40828	-0.15108	0.00139	-0.00159
20	45.22	-0.0025	3.58659	0.14323	-0.00349	0.00141
20	53.05	-0.00131	5.62044	0.06236	-0.08088	-0.00086
20	55.68	0.01275	14.8836	-0.07247	-0.0161	-0.00243
20	63.71	0.00674	-27.0749	-0.3248	0.04406	0.00204
20	83.46	0.0149	-34.7306	-0.64225	-0.08643	-0.00276
20	89.56	-0.00233	-23.4943	-0.24971	0.04407	0.00102
20	93.92	0.00036	-30.0803	-0.3318	0.07286	0.00202
20	110.18	0.01151	-19.7156	-0.26619	0.0586	-0.00161
20	135.51	-0.00024	-1.68905	-0.05222	-0.01311	5e-05
20	146	0.00154	3.01039	-0.03098	0.0075	0.00014
20	157.62	-0.00021	8.32129	0.11659	-0.03927	-0.00105
21	0	0.00169	3.165	0.07968	0.00517	-0.00067
21	2.34	-0.00118	5.156	0.08242	-0.04344	0.00022
21	2.35	-0.00448	7.33704	-0.05168	0.09332	-0.00209
21	7.3	-0.00042	-3.67883	-0.16232	0.01921	-0.00499
21	11.82	-0.00029	11.0295	-0.00071	0.05995	-0.00512
21	13.66	0.0047	4.0628	-0.15482	0.03209	-0.00468
21	15.27	0.00781	0.20817	-0.29587	0.06572	-0.0062
21	17.64	0.01386	1.6542	-0.39197	-0.04417	-0.00987
21	50.89	0.02547	-14.0509	-0.75709	0.01608	-0.01328
21	51.43	0.03279	-0.14497	-0.75952	0.17264	-0.01564
21	55.12	-0.00221	-8.21397	0.02739	0.02405	0.00196
21	60.05	-0.00141	11.2003	0.16454	-0.08907	-0.00148
21	68.44	0.00071	-0.36087	0.10543	-0.01393	-0.00098
21	69.77	0.00036	-4.83986	-0.07223	-0.00684	-0.00051
21	72.08	-0.00262	5.81867	-0.00691	-0.03856	-0.00101
21	107.95	-0.00442	-8.1463	-0.12624	-0.04511	0.00134
21	114.39	-0.00311	-4.09899	-0.02086	0.0002	0.00119
21	118.75	0.00263	-2.2853	-0.09738	0.00791	-0.00047
21	122.84	-0.00135	15.4564	0.15993	0.04641	-0.00083
21	124.48	-0.00517	12.2109	0.13687	-0.04747	0.00124
21	137.9	-0.00135	6.46542	0.00134	-0.05897	-0.00281
21	141.33	-0.00839	7.25926	0.18741	0.00564	-2e-05
21	145.02	-0.0098	18.0285	0.33977	-0.00371	0.00256
21	166.71	-0.01414	-8.78874	0.01277	0.05311	0.00532
